# Supplementary material for: Influence of Plant Fraction, Soil, and Plant Species on Microbiota: a Multikingdom Comparison
Source: mBio. 2020 Feb 4;11(1):e02785-19. doi: 10.1128/mBio.02785-19 (PMC7002342; doi:10.1128/mBio.02785-19)
Supplement: TABLE S1 [file mBio.02785-19-st001.xlsx]

## Sheet: sheet1;PERMANOVA
sheet4; PERMANOVA for all fractions, soils and plant species
PERMANOVA
Permutational MANOVA
Resemblance worksheet
Name: Prokaroytes - Main - Fraction v Soil x Plant species
Data type: Similarity
Selection: All
Standardise Samples by Total
Transform: Square root
Resemblance: S17 Bray Curtis similarity
Sums of squares type: Type III (partial)
Fixed effects sum to zero for mixed terms
Permutation method: Permutation of residuals under a reduced model
Number of permutations: 9999
Factors
Name	Abbrev.	Type	Levels
fraction	fr	Fixed	4
soil	so	Fixed	2
plant	pl	Fixed	4
PERMANOVA table of results
						Unique
Source	df	SS	MS	Pseudo-F	P(perm)	perms
fr	3	106630	35544	19.259	0.0001	9836
so	1	21993	21993	11.917	0.0001	9755
pl	3	18288	6096	3.303	0.0001	9537
frxso	3	16677	5559	3.012	0.0001	9545
frxpl	9	31609	3512.1	1.903	0.0001	9269
soxpl	3	12159	4053	2.196	0.0001	9513
frxsoxpl	9	23933	2659.2	1.4408	0.0001	9188
Res	161	297140	1845.6
Total	192	535850
Details of the expected mean squares (EMS) for the model
Source	EMS
fr	1*V(Res) + 46.076*S(fr)
so	1*V(Res) + 90.658*S(so)
pl	1*V(Res) + 45.469*S(pl)
frxso	1*V(Res) + 23.038*S(frxso)
frxpl	1*V(Res) + 11.613*S(frxpl)
soxpl	1*V(Res) + 22.734*S(soxpl)
frxsoxpl	1*V(Res) + 5.8064*S(frxsoxpl)
Res	1*V(Res)
Construction of Pseudo-F ratio(s) from mean squares
Source	Numerator	Denominator	Num.df	Den.df
fr	1*fr	1*Res	3	161
so	1*so	1*Res	1	161
pl	1*pl	1*Res	3	161
frxso	1*frxso	1*Res	3	161
frxpl	1*frxpl	1*Res	9	161
soxpl	1*soxpl	1*Res	3	161
frxsoxpl	1*frxsoxpl	1*Res	9	161
Estimates of components of variation
Source	Estimate	Sq.root
S(fr)	731.38	27.044
S(so)	222.24	14.908
S(pl)	93.478	9.6684
S(frxso)	161.19	12.696
S(frxpl)	143.51	11.98
S(soxpl)	97.094	9.8536
S(frxsoxpl)	140.12	11.837
V(Res)	1845.6	42.96
PERMANOVA
Permutational MANOVA
Resemblance worksheet
Name: Prokaryotes - Bulk only
Data type: Similarity
Selection: All
Standardise Samples by Total
Transform: Square root
Resemblance: S17 Bray Curtis similarity
Sums of squares type: Type III (partial)
Fixed effects sum to zero for mixed terms
Permutation method: Permutation of residuals under a reduced model
Number of permutations: 9999
Factors
Name	Abbrev.	Type	Levels
soil	so	Fixed	2
plant	pl	Fixed	4
PERMANOVA table of results
						Unique
Source	df	SS	MS	Pseudo-F	P(perm)	perms
so	1	12081	12081	6.842	0.0001	9797
pl	3	8107.1	2702.4	1.5305	0.0001	9604
soxpl	3	7198.6	2399.5	1.359	0.0001	9568
Res	49	86518	1765.7
Total	56	114910
Details of the expected mean squares (EMS) for the model
Source	EMS
so	1*V(Res) + 27.769*S(so)
pl	1*V(Res) + 13.944*S(pl)
soxpl	1*V(Res) + 6.9721*S(soxpl)
Res	1*V(Res)
Construction of Pseudo-F ratio(s) from mean squares
Source	Numerator	Denominator	Num.df	Den.df
so	1*so	1*Res	1	49
pl	1*pl	1*Res	3	49
soxpl	1*soxpl	1*Res	3	49
Estimates of components of variation
Source	Estimate	Sq.root
S(so)	371.47	19.273
S(pl)	67.173	8.1959
S(soxpl)	90.915	9.535
V(Res)	1765.7	42.02
PERMANOVA
Permutational MANOVA
Resemblance worksheet
Name: Prokaryotes - Rhizosphere only
Data type: Similarity
Selection: All
Standardise Samples by Total
Transform: Square root
Resemblance: S17 Bray Curtis similarity
Sums of squares type: Type III (partial)
Fixed effects sum to zero for mixed terms
Permutation method: Permutation of residuals under a reduced model
Number of permutations: 9999
Factors
Name	Abbrev.	Type	Levels
soil	so	Fixed	2
plant	pl	Fixed	4
PERMANOVA table of results
						Unique
Source	df	SS	MS	Pseudo-F	P(perm)	perms
so	1	10698	10698	5.8172	0.0001	9799
pl	3	8699.3	2899.8	1.5768	0.0001	9584
soxpl	3	6783.5	2261.2	1.2295	0.0005	9594
Res	42	77241	1839.1
Total	49	103520
Details of the expected mean squares (EMS) for the model
Source	EMS
so	1*V(Res) + 24.238*S(so)
pl	1*V(Res) + 12.228*S(pl)
soxpl	1*V(Res) + 6.1142*S(soxpl)
Res	1*V(Res)
Construction of Pseudo-F ratio(s) from mean squares
Source	Numerator	Denominator	Num.df	Den.df
so	1*so	1*Res	1	42
pl	1*pl	1*Res	3	42
soxpl	1*soxpl	1*Res	3	42
Estimates of components of variation
Source	Estimate	Sq.root
S(so)	365.51	19.118
S(pl)	86.74	9.3134
S(soxpl)	69.033	8.3086
V(Res)	1839.1	42.884
PERMANOVA
Permutational MANOVA
Resemblance worksheet
Name: Prokaryotes - Rhizoplane only
Data type: Similarity
Selection: All
Standardise Samples by Total
Transform: Square root
Resemblance: S17 Bray Curtis similarity
Sums of squares type: Type III (partial)
Fixed effects sum to zero for mixed terms
Permutation method: Permutation of residuals under a reduced model
Number of permutations: 9999
Factors
Name	Abbrev.	Type	Levels
soil	so	Fixed	2
plant	pl	Fixed	4
PERMANOVA table of results
						Unique
Source	df	SS	MS	Pseudo-F	P(perm)	perms
so	1	7778.2	7778.2	3.9282	0.0001	9840
pl	3	13120	4373.4	2.2087	0.0001	9732
soxpl	3	10336	3445.2	1.7399	0.0001	9677
Res	31	61383	1980.1
Total	38	93684
Details of the expected mean squares (EMS) for the model
Source	EMS
so	1*V(Res) + 18.113*S(so)
pl	1*V(Res) + 9.2393*S(pl)
soxpl	1*V(Res) + 4.6196*S(soxpl)
Res	1*V(Res)
Construction of Pseudo-F ratio(s) from mean squares
Source	Numerator	Denominator	Num.df	Den.df
so	1*so	1*Res	1	31
pl	1*pl	1*Res	3	31
soxpl	1*soxpl	1*Res	3	31
Estimates of components of variation
Source	Estimate	Sq.root
S(so)	320.11	17.892
S(pl)	259.04	16.095
S(soxpl)	317.15	17.809
V(Res)	1980.1	44.498
PERMANOVA
Permutational MANOVA
Resemblance worksheet
Name: Prokaryotes - Root-associated only
Data type: Similarity
Selection: All
Standardise Samples by Total
Transform: Square root
Resemblance: S17 Bray Curtis similarity
Sums of squares type: Type III (partial)
Fixed effects sum to zero for mixed terms
Permutation method: Permutation of residuals under a reduced model
Number of permutations: 9999
Factors
Name	Abbrev.	Type	Levels
soil	so	Fixed	2
plant	pl	Fixed	4
PERMANOVA table of results
						Unique
Source	df	SS	MS	Pseudo-F	P(perm)	perms
so	1	8785.6	8785.6	4.759	0.0001	9836
pl	3	18924	6307.9	3.4169	0.0001	9776
soxpl	3	11069	3689.7	1.9986	0.0001	9672
Res	39	71999	1846.1
Total	46	112050
Details of the expected mean squares (EMS) for the model
Source	EMS
so	1*V(Res) + 22.722*S(so)
pl	1*V(Res) + 11.49*S(pl)
soxpl	1*V(Res) + 5.7451*S(soxpl)
Res	1*V(Res)
Construction of Pseudo-F ratio(s) from mean squares
Source	Numerator	Denominator	Num.df	Den.df
so	1*so	1*Res	1	39
pl	1*pl	1*Res	3	39
soxpl	1*soxpl	1*Res	3	39
Estimates of components of variation
Source	Estimate	Sq.root
S(so)	305.41	17.476
S(pl)	388.31	19.706
S(soxpl)	320.89	17.913
V(Res)	1846.1	42.966
PERMANOVA
Permutational MANOVA
Resemblance worksheet
Name: Prokaryotes - Bawburgh only
Data type: Similarity
Selection: All
Standardise Samples by Total
Transform: Square root
Resemblance: S17 Bray Curtis similarity
Sums of squares type: Type III (partial)
Fixed effects sum to zero for mixed terms
Permutation method: Permutation of residuals under a reduced model
Number of permutations: 9999
Factors
Name	Abbrev.	Type	Levels
fraction	fr	Fixed	4
plant	pl	Fixed	4
PERMANOVA table of results
						Unique
Source	df	SS	MS	Pseudo-F	P(perm)	perms
fr	3	65055	21685	11.62	0.0001	9843
pl	3	15524	5174.7	2.7729	0.0001	9603
frxpl	9	28865	3207.2	1.7186	0.0001	9252
Res	86	160490	1866.2
Total	101	269570
Details of the expected mean squares (EMS) for the model
Source	EMS
fr	1*V(Res) + 25.098*S(fr)
pl	1*V(Res) + 24.942*S(pl)
frxpl	1*V(Res) + 6.311*S(frxpl)
Res	1*V(Res)
Construction of Pseudo-F ratio(s) from mean squares
Source	Numerator	Denominator	Num.df	Den.df
fr	1*fr	1*Res	3	86
pl	1*pl	1*Res	3	86
frxpl	1*frxpl	1*Res	9	86
Estimates of components of variation
Source	Estimate	Sq.root
S(fr)	789.66	28.101
S(pl)	132.65	11.517
S(frxpl)	212.5	14.577
V(Res)	1866.2	43.199
PERMANOVA
Permutational MANOVA
Resemblance worksheet
Name: Prokaryotes - Wytham only
Data type: Similarity
Selection: All
Standardise Samples by Total
Transform: Square root
Resemblance: S17 Bray Curtis similarity
Sums of squares type: Type III (partial)
Fixed effects sum to zero for mixed terms
Permutation method: Permutation of residuals under a reduced model
Number of permutations: 9999
Factors
Name	Abbrev.	Type	Levels
fraction	fr	Fixed	4
plant	pl	Fixed	4
PERMANOVA table of results
						Unique
Source	df	SS	MS	Pseudo-F	P(perm)	perms
fr	3	59187	19729	10.828	0.0001	9851
pl	3	15119	5039.7	2.766	0.0001	9615
frxpl	9	27091	3010.1	1.6521	0.0001	9318
Res	75	136650	1822
Total	90	242160
Details of the expected mean squares (EMS) for the model
Source	EMS
fr	1*V(Res) + 21.362*S(fr)
pl	1*V(Res) + 21.174*S(pl)
frxpl	1*V(Res) + 5.4965*S(frxpl)
Res	1*V(Res)
Construction of Pseudo-F ratio(s) from mean squares
Source	Numerator	Denominator	Num.df	Den.df
fr	1*fr	1*Res	3	75
pl	1*pl	1*Res	3	75
frxpl	1*frxpl	1*Res	9	75
Estimates of components of variation
Source	Estimate	Sq.root
S(fr)	838.25	28.953
S(pl)	151.97	12.328
S(frxpl)	216.16	14.702
V(Res)	1822	42.685
******************************************************
PERMANOVA
Permutational MANOVA
Resemblance worksheet
Name: Eukarotes - Main - Fraction v Soil v Plant species
Data type: Similarity
Selection: All
Standardise Samples by Total
Transform: Square root
Resemblance: S17 Bray Curtis similarity
Sums of squares type: Type III (partial)
Fixed effects sum to zero for mixed terms
Permutation method: Permutation of residuals under a reduced model
Number of permutations: 9999
Factors
Name	Abbrev.	Type	Levels
fraction	fr	Fixed	4
soil	so	Fixed	2
plant	pl	Fixed	4
PERMANOVA table of results
						Unique
Source	df	SS	MS	Pseudo-F	P(perm)	perms
fr	3	32105	10702	7.8522	0.0001	9750
so	1	7594.1	7594.1	5.572	0.0001	9801
pl	3	9503	3167.7	2.3242	0.0001	9688
frxso	3	11701	3900.4	2.8618	0.0001	9707
frxpl	9	17898	1988.7	1.4592	0.0001	9497
soxpl	3	6078.8	2026.3	1.4867	0.0003	9656
frxsoxpl	9	15193	1688.1	1.2386	0.0003	9470
Res	128	174450	1362.9
Total	159	291920
Details of the expected mean squares (EMS) for the model
Source	EMS
fr	1*V(Res) + 32.817*S(fr)
so	1*V(Res) + 53.922*S(so)
pl	1*V(Res) + 27.825*S(pl)
frxso	1*V(Res) + 16.408*S(frxso)
frxpl	1*V(Res) + 8.4932*S(frxpl)
soxpl	1*V(Res) + 13.912*S(soxpl)
frxsoxpl	1*V(Res) + 4.2466*S(frxsoxpl)
Res	1*V(Res)
Construction of Pseudo-F ratio(s) from mean squares
Source	Numerator	Denominator	Num.df	Den.df
fr	1*fr	1*Res	3	128
so	1*so	1*Res	1	128
pl	1*pl	1*Res	3	128
frxso	1*frxso	1*Res	3	128
frxpl	1*frxpl	1*Res	9	128
soxpl	1*soxpl	1*Res	3	128
frxsoxpl	1*frxsoxpl	1*Res	9	128
Estimates of components of variation
Source	Estimate	Sq.root
S(fr)	284.58	16.869
S(so)	115.56	10.75
S(pl)	64.862	8.0537
S(frxso)	154.65	12.436
S(frxpl)	73.683	8.5839
S(soxpl)	47.681	6.9052
S(frxsoxpl)	76.583	8.7512
V(Res)	1362.9	36.918
PERMANOVA
Permutational MANOVA
Resemblance worksheet
Name: Eukaryotes - Bulk soil only
Data type: Similarity
Selection: All
Standardise Samples by Total
Transform: Square root
Resemblance: S17 Bray Curtis similarity
Sums of squares type: Type III (partial)
Fixed effects sum to zero for mixed terms
Permutation method: Permutation of residuals under a reduced model
Number of permutations: 9999
Factors
Name	Abbrev.	Type	Levels
soil	so	Fixed	2
plant	pl	Fixed	4
PERMANOVA table of results
						Unique
Source	df	SS	MS	Pseudo-F	P(perm)	perms
so	1	14148	14148	12.29	0.0001	9845
pl	3	4281.2	1427.1	1.2397	0.0009	9614
soxpl	3	4179.3	1393.1	1.2102	0.0042	9633
Res	49	56406	1151.1
Total	56	79333
Details of the expected mean squares (EMS) for the model
Source	EMS
so	1*V(Res) + 28*S(so)
pl	1*V(Res) + 14.012*S(pl)
soxpl	1*V(Res) + 7.0062*S(soxpl)
Res	1*V(Res)
Construction of Pseudo-F ratio(s) from mean squares
Source	Numerator	Denominator	Num.df	Den.df
so	1*so	1*Res	1	49
pl	1*pl	1*Res	3	49
soxpl	1*soxpl	1*Res	3	49
Estimates of components of variation
Source	Estimate	Sq.root
S(so)	464.17	21.545
S(pl)	19.692	4.4376
S(soxpl)	34.534	5.8766
V(Res)	1151.1	33.928
PERMANOVA
Permutational MANOVA
Resemblance worksheet
Name: Eukaryotes - Rhizosphere only
Data type: Similarity
Selection: All
Standardise Samples by Total
Transform: Square root
Resemblance: S17 Bray Curtis similarity
Sums of squares type: Type III (partial)
Fixed effects sum to zero for mixed terms
Permutation method: Permutation of residuals under a reduced model
Number of permutations: 9999
Factors
Name	Abbrev.	Type	Levels
soil	so	Fixed	2
plant	pl	Fixed	4
PERMANOVA table of results
						Unique
Source	df	SS	MS	Pseudo-F	P(perm)	perms
so	1	11092	11092	8.2103	0.0001	9862
pl	3	11320	3773.3	2.7929	0.0001	9702
soxpl	3	6308.7	2102.9	1.5565	0.0001	9622
Res	42	56743	1351
Total	49	86219
Details of the expected mean squares (EMS) for the model
Source	EMS
so	1*V(Res) + 23.957*S(so)
pl	1*V(Res) + 12.141*S(pl)
soxpl	1*V(Res) + 6.0705*S(soxpl)
Res	1*V(Res)
Construction of Pseudo-F ratio(s) from mean squares
Source	Numerator	Denominator	Num.df	Den.df
so	1*so	1*Res	1	42
pl	1*pl	1*Res	3	42
soxpl	1*soxpl	1*Res	3	42
Estimates of components of variation
Source	Estimate	Sq.root
S(so)	406.61	20.165
S(pl)	199.51	14.125
S(soxpl)	123.86	11.129
V(Res)	1351	36.756
PERMANOVA
Permutational MANOVA
Resemblance worksheet
Name: Eukaryotes - Rhizoplane only
Data type: Similarity
Selection: All
Standardise Samples by Total
Transform: Square root
Resemblance: S17 Bray Curtis similarity
Sums of squares type: Type III (partial)
Fixed effects sum to zero for mixed terms
Permutation method: Permutation of residuals under a reduced model
Number of permutations: 9999
Factors
Name	Abbrev.	Type	Levels
soil	so	Fixed	2
plant	pl	Fixed	4
PERMANOVA table of results
						Unique
Source	df	SS	MS	Pseudo-F	P(perm)	perms
so	1	2104.7	2104.7	1.1657	0.2206	9880
pl	3	6025.8	2008.6	1.1125	0.2273	9807
soxpl	3	5510.2	1836.7	1.0173	0.3657	9800
Res	21	37916	1805.5
Total	28	52600
Details of the expected mean squares (EMS) for the model
Source	EMS
so	1*V(Res) + 7.6625*S(so)
pl	1*V(Res) + 4.5129*S(pl)
soxpl	1*V(Res) + 2.2565*S(soxpl)
Res	1*V(Res)
Construction of Pseudo-F ratio(s) from mean squares
Source	Numerator	Denominator	Num.df	Den.df
so	1*so	1*Res	1	21
pl	1*pl	1*Res	3	21
soxpl	1*soxpl	1*Res	3	21
Estimates of components of variation
Source	Estimate	Sq.root
S(so)	39.043	6.2484
S(pl)	45.002	6.7084
S(soxpl)	13.828	3.7186
V(Res)	1805.5	42.491
PERMANOVA
Permutational MANOVA
Resemblance worksheet
Name: Eukaryotes - Root-associated only
Data type: Similarity
Selection: All
Standardise Samples by Total
Transform: Square root
Resemblance: S17 Bray Curtis similarity
Sums of squares type: Type III (partial)
Fixed effects sum to zero for mixed terms
Permutation method: Permutation of residuals under a reduced model
Number of permutations: 9999
Factors
Name	Abbrev.	Type	Levels
soil	so	Fixed	2
plant	pl	Fixed	4
PERMANOVA table of results
						Unique
Source	df	SS	MS	Pseudo-F	P(perm)	perms
so	1	2025.6	2025.6	1.4166	0.0313	9887
pl	3	6804.4	2268.1	1.5862	0.0001	9774
soxpl	3	5541	1847	1.2917	0.0143	9771
Res	20	28597	1429.9
Total	27	43486
Details of the expected mean squares (EMS) for the model
Source	EMS
so	1*V(Res) + 12.632*S(so)
pl	1*V(Res) + 6.4957*S(pl)
soxpl	1*V(Res) + 3.2479*S(soxpl)
Res	1*V(Res)
Construction of Pseudo-F ratio(s) from mean squares
Source	Numerator	Denominator	Num.df	Den.df
so	1*so	1*Res	1	20
pl	1*pl	1*Res	3	20
soxpl	1*soxpl	1*Res	3	20
Estimates of components of variation
Source	Estimate	Sq.root
S(so)	47.159	6.8672
S(pl)	129.05	11.36
S(soxpl)	128.43	11.333
V(Res)	1429.9	37.814
PERMANOVA
Permutational MANOVA
Resemblance worksheet
Name: Eukaryotes - Bawburgh only
Data type: Similarity
Selection: All
Standardise Samples by Total
Transform: Square root
Resemblance: S17 Bray Curtis similarity
Sums of squares type: Type III (partial)
Fixed effects sum to zero for mixed terms
Permutation method: Permutation of residuals under a reduced model
Number of permutations: 9999
Factors
Name	Abbrev.	Type	Levels
fraction	fr	Fixed	4
plant	pl	Fixed	4
PERMANOVA table of results
						Unique
Source	df	SS	MS	Pseudo-F	P(perm)	perms
fr	3	23799	7932.9	5.8765	0.0001	9783
pl	3	8122.9	2707.6	2.0057	0.0001	9712
frxpl	9	18186	2020.7	1.4969	0.0001	9563
Res	68	91795	1349.9
Total	83	144880
Details of the expected mean squares (EMS) for the model
Source	EMS
fr	1*V(Res) + 17.271*S(fr)
pl	1*V(Res) + 15.162*S(pl)
frxpl	1*V(Res) + 4.7132*S(frxpl)
Res	1*V(Res)
Construction of Pseudo-F ratio(s) from mean squares
Source	Numerator	Denominator	Num.df	Den.df
fr	1*fr	1*Res	3	68
pl	1*pl	1*Res	3	68
frxpl	1*frxpl	1*Res	9	68
Estimates of components of variation
Source	Estimate	Sq.root
S(fr)	381.17	19.524
S(pl)	89.543	9.4627
S(frxpl)	142.31	11.93
V(Res)	1349.9	36.741
PERMANOVA
Permutational MANOVA
Resemblance worksheet
Name: Eukaryotes - Wytham only
Data type: Similarity
Selection: All
Standardise Samples by Total
Transform: Square root
Resemblance: S17 Bray Curtis similarity
Sums of squares type: Type III (partial)
Fixed effects sum to zero for mixed terms
Permutation method: Permutation of residuals under a reduced model
Number of permutations: 9999
Factors
Name	Abbrev.	Type	Levels
fraction	fr	Fixed	4
plant	pl	Fixed	4
PERMANOVA table of results
						Unique
Source	df	SS	MS	Pseudo-F	P(perm)	perms
fr	3	21270	7090	5.1642	0.0001	9772
pl	3	8281	2760.3	2.0106	0.0001	9683
frxpl	9	15850	1761.1	1.2828	0.0001	9424
Res	64	87866	1372.9
Total	79	137090
Details of the expected mean squares (EMS) for the model
Source	EMS
fr	1*V(Res) + 16.526*S(fr)
pl	1*V(Res) + 15.074*S(pl)
frxpl	1*V(Res) + 4.5626*S(frxpl)
Res	1*V(Res)
Construction of Pseudo-F ratio(s) from mean squares
Source	Numerator	Denominator	Num.df	Den.df
fr	1*fr	1*Res	3	64
pl	1*pl	1*Res	3	64
frxpl	1*frxpl	1*Res	9	64
Estimates of components of variation
Source	Estimate	Sq.root
S(fr)	345.96	18.6
S(pl)	92.043	9.5939
S(frxpl)	85.091	9.2245
V(Res)	1372.9	37.053
******************************************************
PERMANOVA
Permutational MANOVA
Resemblance worksheet
Name: Fungi - Main - Fraction v Soil x Plant species
Data type: Similarity
Selection: All
Standardise Samples by Total
Transform: Square root
Resemblance: S17 Bray Curtis similarity
Sums of squares type: Type III (partial)
Fixed effects sum to zero for mixed terms
Permutation method: Permutation of residuals under a reduced model
Number of permutations: 9999
Factors
Name	Abbrev.	Type	Levels
fraction	fr	Fixed	4
soil	so	Fixed	2
plant	pl	Fixed	4
PERMANOVA table of results
						Unique
Source	df	SS	MS	Pseudo-F	P(perm)	perms
fr	3	21427	7142.5	9.8381	0.0001	9787
so	1	17546	17546	24.168	0.0001	9875
pl	3	4770	1590	2.1901	0.0001	9691
frxso	3	11935	3978.2	5.4796	0.0001	9795
frxpl**	8	9041.1	1130.1	1.5567	0.0001	9546
soxpl	3	5406.7	1802.2	2.4824	0.0001	9730
frxsoxpl**	8	9699.3	1212.4	1.67	0.0001	9586
Res	118	85668	726
Total	147	195590
** Term has one or more empty cells
Details of the expected mean squares (EMS) for the model
Source	EMS
fr	1*V(Res) + 29.117*S(fr)
so	1*V(Res) + 50.457*S(so)
pl	1*V(Res) + 27.726*S(pl)
frxso	1*V(Res) + 14.559*S(frxso)
frxpl	1*V(Res) + 8.7039*S(frxpl)
soxpl	1*V(Res) + 13.863*S(soxpl)
frxsoxpl	1*V(Res) + 4.3519*S(frxsoxpl)
Res	1*V(Res)
Construction of Pseudo-F ratio(s) from mean squares
Source	Numerator	Denominator	Num.df	Den.df
fr	1*fr	1*Res	3	118
so	1*so	1*Res	1	118
pl	1*pl	1*Res	3	118
frxso	1*frxso	1*Res	3	118
frxpl	1*frxpl	1*Res	8	118
soxpl	1*soxpl	1*Res	3	118
frxsoxpl	1*frxsoxpl	1*Res	8	118
Estimates of components of variation
Source	Estimate	Sq.root
S(fr)	220.37	14.845
S(so)	333.36	18.258
S(pl)	31.161	5.5822
S(frxso)	223.39	14.946
S(frxpl)	46.432	6.8141
S(soxpl)	77.632	8.8109
S(frxsoxpl)	111.77	10.572
V(Res)	726	26.944
PERMANOVA
Permutational MANOVA
Resemblance worksheet
Name: Fungi - bulk
Data type: Similarity
Selection: All
Standardise Samples by Total
Transform: Square root
Resemblance: S17 Bray Curtis similarity
Sums of squares type: Type III (partial)
Fixed effects sum to zero for mixed terms
Permutation method: Permutation of residuals under a reduced model
Number of permutations: 9999
Factors
Name	Abbrev.	Type	Levels
soil	so	Fixed	2
plant	pl	Fixed	4
PERMANOVA table of results
						Unique
Source	df	SS	MS	Pseudo-F	P(perm)	perms
so	1	27801	27801	41.535	0.0001	9904
pl	3	3749.8	1249.9	1.8674	0.0001	9705
soxpl	3	3445.6	1148.5	1.7159	0.0001	9730
Res	48	32128	669.34
Total	55	69959
Details of the expected mean squares (EMS) for the model
Source	EMS
so	1*V(Res) + 26.614*S(so)
pl	1*V(Res) + 13.487*S(pl)
soxpl	1*V(Res) + 6.7436*S(soxpl)
Res	1*V(Res)
Construction of Pseudo-F ratio(s) from mean squares
Source	Numerator	Denominator	Num.df	Den.df
so	1*so	1*Res	1	48
pl	1*pl	1*Res	3	48
soxpl	1*soxpl	1*Res	3	48
Estimates of components of variation
Source	Estimate	Sq.root
S(so)	1019.4	31.929
S(pl)	43.047	6.561
S(soxpl)	71.06	8.4297
V(Res)	669.34	25.872
PERMANOVA
Permutational MANOVA
Resemblance worksheet
Name: Fungi RS
Data type: Similarity
Selection: All
Standardise Samples by Total
Transform: Square root
Resemblance: S17 Bray Curtis similarity
Sums of squares type: Type III (partial)
Fixed effects sum to zero for mixed terms
Permutation method: Permutation of residuals under a reduced model
Number of permutations: 9999
Factors
Name	Abbrev.	Type	Levels
soil	so	Fixed	2
plant	pl	Fixed	4
PERMANOVA table of results
						Unique
Source	df	SS	MS	Pseudo-F	P(perm)	perms
so	1	18646	18646	26.583	0.0001	9894
pl	3	4148.7	1382.9	1.9716	0.0001	9744
soxpl	3	2950	983.33	1.402	0.0004	9748
Res	34	23847	701.4
Total	41	51860
Details of the expected mean squares (EMS) for the model
Source	EMS
so	1*V(Res) + 18.628*S(so)
pl	1*V(Res) + 9.6101*S(pl)
soxpl	1*V(Res) + 4.8051*S(soxpl)
Res	1*V(Res)
Construction of Pseudo-F ratio(s) from mean squares
Source	Numerator	Denominator	Num.df	Den.df
so	1*so	1*Res	1	34
pl	1*pl	1*Res	3	34
soxpl	1*soxpl	1*Res	3	34
Estimates of components of variation
Source	Estimate	Sq.root
S(so)	963.29	31.037
S(pl)	70.915	8.4211
S(soxpl)	58.674	7.6599
V(Res)	701.4	26.484
PERMANOVA
Permutational MANOVA
Resemblance worksheet
Name: Fungi RP
Data type: Similarity
Selection: All
Standardise Samples by Total
Transform: Square root
Resemblance: S17 Bray Curtis similarity
Sums of squares type: Type III (partial)
Fixed effects sum to zero for mixed terms
Permutation method: Permutation of residuals under a reduced model
Number of permutations: 9999
Factors
Name	Abbrev.	Type	Levels
soil	so	Fixed	2
plant	pl	Fixed	3
PERMANOVA table of results
						Unique
Source	df	SS	MS	Pseudo-F	P(perm)	perms
so	1	1158.2	1158.2	1.536	0.0266	9864
pl	2	2541.5	1270.8	1.6852	0.0013	9861
soxpl	2	3710	1855	2.46	0.0002	9887
Res	14	10557	754.06
Total	19	18444
Details of the expected mean squares (EMS) for the model
Source	EMS
so	1*V(Res) + 9.2308*S(so)
pl	1*V(Res) + 6.3386*S(pl)
soxpl	1*V(Res) + 3.1693*S(soxpl)
Res	1*V(Res)
Construction of Pseudo-F ratio(s) from mean squares
Source	Numerator	Denominator	Num.df	Den.df
so	1*so	1*Res	1	14
pl	1*pl	1*Res	2	14
soxpl	1*soxpl	1*Res	2	14
Estimates of components of variation
Source	Estimate	Sq.root
S(so)	43.786	6.6171
S(pl)	81.517	9.0287
S(soxpl)	347.38	18.638
V(Res)	754.06	27.46
PERMANOVA
Permutational MANOVA
Resemblance worksheet
Name: Fungi RA
Data type: Similarity
Selection: All
Standardise Samples by Total
Transform: Square root
Resemblance: S17 Bray Curtis similarity
Sums of squares type: Type III (partial)
Fixed effects sum to zero for mixed terms
Permutation method: Permutation of residuals under a reduced model
Number of permutations: 9999
Factors
Name	Abbrev.	Type	Levels
soil	so	Fixed	2
plant	pl	Fixed	4
PERMANOVA table of results
						Unique
Source	df	SS	MS	Pseudo-F	P(perm)	perms
so	1	1236.1	1236.1	1.4211	0.0418	9886
pl	3	3651.7	1217.2	1.3994	0.0024	9770
soxpl	3	5335.6	1778.5	2.0448	0.0001	9828
Res	22	19136	869.8
Total	29	29879
Details of the expected mean squares (EMS) for the model
Source	EMS
so	1*V(Res) + 9.0566*S(so)
pl	1*V(Res) + 6.6487*S(pl)
soxpl	1*V(Res) + 3.3244*S(soxpl)
Res	1*V(Res)
Construction of Pseudo-F ratio(s) from mean squares
Source	Numerator	Denominator	Num.df	Den.df
so	1*so	1*Res	1	22
pl	1*pl	1*Res	3	22
soxpl	1*soxpl	1*Res	3	22
Estimates of components of variation
Source	Estimate	Sq.root
S(so)	40.443	6.3595
S(pl)	52.254	7.2287
S(soxpl)	273.36	16.534
V(Res)	869.8	29.492
PERMANOVA
Permutational MANOVA
Resemblance worksheet
Name: Fungi - Bawburgh
Data type: Similarity
Selection: All
Standardise Samples by Total
Transform: Square root
Resemblance: S17 Bray Curtis similarity
Sums of squares type: Type III (partial)
Fixed effects sum to zero for mixed terms
Permutation method: Permutation of residuals under a reduced model
Number of permutations: 9999
Factors
Name	Abbrev.	Type	Levels
fraction	fr	Fixed	4
plant	pl	Fixed	4
PERMANOVA table of results
						Unique
Source	df	SS	MS	Pseudo-F	P(perm)	perms
fr	3	9899.8	3299.9	4.9145	0.0001	9813
pl	3	5292.8	1764.3	2.6275	0.0001	9786
frxpl**	8	8360.3	1045	1.5563	0.0001	9587
Res	63	42303	671.47
Total	77	68798
** Term has one or more empty cells
Details of the expected mean squares (EMS) for the model
Source	EMS
fr	1*V(Res) + 15.527*S(fr)
pl	1*V(Res) + 14.555*S(pl)
frxpl	1*V(Res) + 4.6926*S(frxpl)
Res	1*V(Res)
Construction of Pseudo-F ratio(s) from mean squares
Source	Numerator	Denominator	Num.df	Den.df
fr	1*fr	1*Res	3	63
pl	1*pl	1*Res	3	63
frxpl	1*frxpl	1*Res	8	63
Estimates of components of variation
Source	Estimate	Sq.root
S(fr)	169.28	13.011
S(pl)	75.079	8.6648
S(frxpl)	79.606	8.9222
V(Res)	671.47	25.913
PERMANOVA
Permutational MANOVA
Resemblance worksheet
Name: Fungi Wytham
Data type: Similarity
Selection: All
Standardise Samples by Total
Transform: Square root
Resemblance: S17 Bray Curtis similarity
Sums of squares type: Type III (partial)
Fixed effects sum to zero for mixed terms
Permutation method: Permutation of residuals under a reduced model
Number of permutations: 9999
Factors
Name	Abbrev.	Type	Levels
fraction	fr	Fixed	4
plant	pl	Fixed	4
PERMANOVA table of results
						Unique
Source	df	SS	MS	Pseudo-F	P(perm)	perms
fr	3	23500	7833.3	9.9349	0.0001	9871
pl	3	4958.2	1652.7	2.0962	0.0001	9732
frxpl**	8	10638	1329.7	1.6865	0.0001	9585
Res	55	43365	788.46
Total	69	88448
** Term has one or more empty cells
Details of the expected mean squares (EMS) for the model
Source	EMS
fr	1*V(Res) + 13.788*S(fr)
pl	1*V(Res) + 13.385*S(pl)
frxpl	1*V(Res) + 4.2283*S(frxpl)
Res	1*V(Res)
Construction of Pseudo-F ratio(s) from mean squares
Source	Numerator	Denominator	Num.df	Den.df
fr	1*fr	1*Res	3	55
pl	1*pl	1*Res	3	55
frxpl	1*frxpl	1*Res	8	55
Estimates of components of variation
Source	Estimate	Sq.root
S(fr)	510.95	22.604
S(pl)	64.569	8.0355
S(frxpl)	128.01	11.314
V(Res)	788.46	28.079

## Sheet: sheet2;ANOSIM_Prokaryotes
sheet1; Differences between groups (fraction, soil type and plant species) of samples analyzed by global ANOSIM of the prokaryotic, eukaryotic and fungal microbiota.
		Fraction		Soil		Plant species
Prokaryotes		0.638		0.217		0.059
		all (<0.01)
Eukaryotes		0.434		0.291		0.076
				all (<0.01)
Fungi		0.209		0.544		0.057
		all (<0.01)
P values are shown in brackets

## Sheet: sheet3;ANOSIM_Eukaryotes
sheet2; Differences between groups (soil type origin of each fraction) of samples from global ANOSIM analysis of the prokaryotic, eukaryotic and fungal microbiota.
		Bulk	Rhizosphere	Rhizoplane	Root-associated
Prokaryotes		0.824	0.788	0.451	0.404
		all (<0.01)
Eukaryotes		0.887	0.712	0.02	0.055
		(<0.01)	(<0.01)	n.s	n.s
Fungi		0.986	0.996	0.131	0.071
		(<0.01)	(<0.01)	n.s	n.s
P values are shown in brackets, n.s = not significant

## Sheet: sheet4;ANOSIM_fungi
sheet3; 3 Differences between groups (plant species for each soil type and sampling fraction) of samples from global ANOSIM analysis of the prokaryotic, eukaryotic, and fungal microbiota.
		Bulk		Rhizosphere		Rhizoplane		Root-associated
		Bawburgh/Wytham		Bawburgh/Wytham		Bawburgh/Wytham		Bawburgh/Wytham
Prokaryotes		0.529/0.256		0.361/0.449		0.517/0.741		0.635/0.794
		all (<0.01)
Eukaryotes		0.108 / 0.149		0.614 / 0.614		0.205 / 0.021		0.200 / 0.778
		both (<0.01)		both (<0.01)		n.s / n.s		(<0.05) / (<0.01)
Fungi		0.316 / 0.311		0.523 / 0.326		0.856 / 0.269		0.273 / 0.666
		both (<0.01)		both (<0.01)		(<0.01) / n.s		(<0.05) / (<0.01)
P values are shown in brackets, n.s – not significant

## Sheet: sheet5;SIMPER_5weeks_Medicago
sheet5;SIMPER output for the experiment to examine the Medicago microbiota over a 5 week time course
Groups week1 & week2
Average dissimilarity = 18.32
	Group 1	Group 2
Species	Av.Abund	Av.Abund	Av.Diss	Diss/SD	Contrib%	Cum.%
Archaea	1.19	3.57	3.94	1.72	21.49	21.49
Actinobacteria <phylum>	5.45	5.28	1.96	1.24	10.69	32.17
Betaproteobacteria	3.54	3.5	1.72	1.26	9.41	41.58
Firmicutes	2.27	1.57	1.44	1.4	7.84	49.42
Acidobacteria	2.5	3.15	1.42	1.27	7.76	57.19
Groups week1 & week3
Average dissimilarity = 18.67
	Group 1	Group 3
Species	Av.Abund	Av.Abund	Av.Diss	Diss/SD	Contrib%	Cum.%
Archaea	1.19	3.6	4	1.77	21.42	21.42
Actinobacteria <phylum>	5.45	5.55	1.97	1.18	10.54	31.95
Betaproteobacteria	3.54	3.65	1.95	1.45	10.47	42.42
Gammaproteobacteria	2.6	1.92	1.43	1.22	7.66	50.08
Groups week2 & week3
Average dissimilarity = 12.80
	Group 2	Group 3
Species	Av.Abund	Av.Abund	Av.Diss	Diss/SD	Contrib%	Cum.%
Archaea	3.57	3.6	2.26	1.35	17.68	17.68
Betaproteobacteria	3.5	3.65	2.11	1.4	16.46	34.14
Acidobacteria	3.15	2.28	1.42	1.58	11.1	45.24
Actinobacteria <phylum>	5.28	5.55	0.83	1.57	6.49	51.73
Groups week1 & week4
Average dissimilarity = 18.31
	Group 1	Group 4
Species	Av.Abund	Av.Abund	Av.Diss	Diss/SD	Contrib%	Cum.%
Archaea	1.19	3.56	3.93	1.75	21.49	21.49
Actinobacteria <phylum>	5.45	5.72	1.98	1.13	10.82	32.3
Betaproteobacteria	3.54	3.5	1.72	1.45	9.38	41.68
Alphaproteobacteria	4.01	3.98	1.57	0.89	8.55	50.23
Groups week2 & week4
Average dissimilarity = 12.82
	Group 2	Group 4
Species	Av.Abund	Av.Abund	Av.Diss	Diss/SD	Contrib%	Cum.%
Archaea	3.57	3.56	2.24	1.32	17.51	17.51
Betaproteobacteria	3.5	3.5	1.89	1.38	14.71	32.21
Acidobacteria	3.15	2.13	1.68	1.7	13.09	45.3
Alphaproteobacteria	3.74	3.98	1.04	1.32	8.11	53.41
Groups week3 & week4
Average dissimilarity = 12.32
	Group 3	Group 4
Species	Av.Abund	Av.Abund	Av.Diss	Diss/SD	Contrib%	Cum.%
Archaea	3.6	3.56	2.18	1.29	17.67	17.67
Betaproteobacteria	3.65	3.5	2.06	1.47	16.75	34.42
Alphaproteobacteria	3.86	3.98	1.02	1.38	8.27	42.69
Cyanobacteria	0.86	0.58	0.92	1.25	7.47	50.16
Groups week1 & week5
Average dissimilarity = 19.13
	Group 1	Group 5
Species	Av.Abund	Av.Abund	Av.Diss	Diss/SD	Contrib%	Cum.%
Archaea	1.19	3.22	3.53	1.3	18.48	18.48
Actinobacteria <phylum>	5.45	5.45	2.06	1.21	10.76	29.24
Betaproteobacteria	3.54	3.68	1.9	1.39	9.92	39.16
Alphaproteobacteria	4.01	4.21	1.87	0.96	9.79	48.95
Verrucomicrobia	2.22	1.54	1.54	0.88	8.08	57.03
Groups week2 & week5
Average dissimilarity = 15.05
	Group 2	Group 5
Species	Av.Abund	Av.Abund	Av.Diss	Diss/SD	Contrib%	Cum.%
Archaea	3.57	3.22	2.71	1.33	18.02	18.02
Betaproteobacteria	3.5	3.68	2.06	1.35	13.65	31.67
Acidobacteria	3.15	1.95	1.95	1.95	12.94	44.61
Alphaproteobacteria	3.74	4.21	1.41	1.05	9.37	53.97
Groups week3 & week5
Average dissimilarity = 14.25
	Group 3	Group 5
Species	Av.Abund	Av.Abund	Av.Diss	Diss/SD	Contrib%	Cum.%
Archaea	3.6	3.22	2.67	1.31	18.75	18.75
Betaproteobacteria	3.65	3.68	2.2	1.42	15.44	34.19
Alphaproteobacteria	3.86	4.21	1.37	1.06	9.62	43.81
Cyanobacteria	0.86	0.4	1.03	1.32	7.21	51.02
Groups week4 & week5
Average dissimilarity = 13.67
	Group 4	Group 5
Species	Av.Abund	Av.Abund	Av.Diss	Diss/SD	Contrib%	Cum.%
Archaea	3.56	3.22	2.63	1.26	19.23	19.23
Betaproteobacteria	3.5	3.68	1.98	1.35	14.5	33.73
Alphaproteobacteria	3.98	4.21	1.51	1.14	11.03	44.76
Bacteroidetes	1.36	1.77	1.08	1.33	7.89	52.65

## Sheet: sheet6;ANOSIM_swap_Medicago
sheet6;ANOSIM values for the M. truncatula phyllosphere community structure on transplantation from Bawburgh to Wytham soil and vice versa.
Global Test
Sample statistic (Global R): 0.324
Significance level of sample statistic: 0.03%
Number of permutations: 9999 (Random sample from a large number)
Number of permuted statistics greater than or equal to Global R: 2
Pairwise Tests
								R Significance	Possible	Actual		Number >=
Groups								Statistic Level %	Permutations	Permutations	Observed
Bawburgh into Bawburgh v Wytham into Wytham		0.581	0.2	495	495	1
Bawburgh into Bawburgh v Bawburgh into Wytham	0.636	0.02	6435	6435	1
Bawburgh into Bawburgh v Wytham into Bawburgh	0.248	0.08	6435	6435	5
Wytham into Wytham v Bawburgh into Wytham	-0.108	71.7	495	495	355
Wytham into Wytham v Wytham into Bawburgh		0.147	18.6	495	495	92
Bawburgh into Wytham v Wytham into Bawburgh		0.309	0.3	6435	6435	18

## Sheet: sheet7;Linux_code
code_zOTU_automated_Fractions_mBIO_Tkacz - 17.10.2018 (based on previous code versions) by Andrzej Tkacz. The code requires FLASh, Python 3, fastx-toolkit, fastqc, usearch10, blastx (including makeblastdb), SILVA database to be installed ("rooted") and/or present. Code has been used under Linux, Ubuntu 16.04 LTS with 32GB RAM and i7 at 3.4GHzx8 processor, however it is not optimised for multithre…
*** for visual clarity I have split the code into 5 parts;
*** Part 1: splitting the reads and preparation for EBI database submission,
*** Part 2: quality control and intial analysis,
*** Part 3: removal of chloroplast/mitochondria,
*** Part 4: zOTU clustering
*** Part 5: automated annotation of Venn diagram (Fig.3)
*** PART 1 *************************
**** start with clearing the terminal and reducing the address lenght
clear
PS1='\u:\W\$ '
**** Unpack the files
gzip -d WTCHG_351715_1.fastq.gz
gzip -d WTCHG_351715_2.fastq.gz
**** The reads come from a single Miseq run using a single library. Some samples needed to be resequenced and added later (low read depth) hence the EBI deposit may have different Fastq titles for some samples. The data has already been clipped from the Illumina adaptors. FLASH needs to be installed and rooted. I just want to merge reads (all of them) so that I can "pull" them by their barcode - …
flash -m 1 -M 1 -x 1 WTCHG_351715_1.fastq WTCHG_351715_2.fastq -o out
**** flash will actually append .extendedFrags.fastq in the output title - now grep only prokaryotic reads (for simplicity/historically I call them bact). Use primer sequence normal and reverse version for "grepping". The Illumina run was not directional and hence the adaptor could be ligated to either read side. After grepping, join the files.
grep -B 1 -A 2 GTGCCAGC[A,C]GCCGCGGTAA out.extendedFrags.fastq > bact_F_fastq ;
grep -B 1 -A 2 TTACCGCGGC[G,T]GCTGGCAC out.extendedFrags.fastq > bact_Rcompl_fastq ;
sed -i '/^--$/d' bact_Rcompl_fastq ;
fastx_reverse_complement -i bact_Rcompl_fastq -o bact_Rcompl_REVERSED.fastq ;
cat bact_F_fastq bact_Rcompl_REVERSED.fastq > bact_full ;
**** code_separate aims to separate bact_full into individual amplicon samples using two-barcode strategy as in Gohl et. al (front and back barcodes surrounding the "pads" from the 1st PCR step bacterial DNA). Remember that reads are not merged correctly at this point ! example of code_separate: grep -B 1 -A 2 grep TGCATACACTGG[A,C,T,G]*GCGATATATCGC bact_full > S001_init ; I have used 12bp barcod…
bash code_separate1 ;
**** I have hundreds of files now
**** now look for the "names" of each read belonging to a given sample
for f in S*init ; do grep ^@MISEQ $f > $f\names ; done
rename 's/initnames/bact_names_forR1/g' *initnames
for f in *forR1; do sed 's/1:N:0:/2:N:0:/g' $f > $f\bact_names_forR2 ; done
rename 's/bact_names_forR1bact_names_forR2/bact_names_forR2/g' *bact_names_forR2 ;
**** now using the read names that I know that belong to SXXX sample I need to look for them in the initial fastq files (R1 and R2). Theoretically I could use "grep" function however it takes far too much time to complete. Hence a short python code is implemented
for f in *bact_names_forR1 ; do python filter-fastQ-for-Andrzej-EASY-R1XAT.py $f ; done
for f in *bact_names_forR2 ; do python filter-fastQ-for-Andrzej-EASY-R2XAT.py $f ; done
**** python code below - for the read 1: filter-fastQ-for-Andrzej-Easy-R1XAT.py (the R2 version differs in the TargetBigFastqFile = 'WTCHG_351715_2.fastq' , as it takes the R2 main file for read "hunting" - the code may take a few hours to complete so best leave it overnight. The best is to check the first R1 and R2 files if they seem OK and if yes, bash both lines of code
keywordFile = sys.argv[1]
TargetBigFastqFile = 'WTCHG_351715_1.fastq'
FilteredFastqFile = ''
### if output file name not given make one
if len(FilteredFastqFile) < 1:
FilteredFastqFile = sys.argv[1] + '_toAlign'
#-------------------------------------------------------------------------------------
def getTitles(keywordFile):
ticks=set()
with open(keywordFile,'r') as kwf:
for line in kwf:
if line.startswith('@'): ## read name
ticks.add(line)## we dont have to do this strip it slows the code
return ticks
#-------------------------------------------------
readnames = getTitles(keywordFile) ## got all reads names to search
print ('keywords to search: ' + str(len(readnames)) )
idline='@ ha ha'
totfound=0
with open(TargetBigFastqFile,'r') as bigfq, open(FilteredFastqFile, 'w') as outf:
while idline:
idline= bigfq.readline()
if idline.startswith('@'): ## read name
if idline in readnames:
outf.write(idline + bigfq.readline() + bigfq.readline() + bigfq.readline() )## we found, we write
totfound+=1
print ('Number of reads Found and written to file ' + FilteredFastqFile + ' : ' + str(totfound) )
****************** end of the python code ***********************
**** the *_toAlign files can be submited to EBI - for that I have a separate code, files need to be zipped and a special .tsv table created with the files names, and sample metadata. Data itself is uploaded using some Java window, but it works (at least for me) only under Mac. The EBI SRA online tool doesn't seem to even open - probably something to do with my firewall settings - the uploaded fil…
*** PART 2 ***************************8
**** now I have R1 and R2 for each amplicon file - I call them SXXXbact_names_forR1/R2_toAlign - S416, as there are samples from bulk, rhizosphere, rhizoplane, root (S001-S272), initial soil (S301-S324) and unplanted soil (S401-S416). Better to move the new files into a new folder !
**** for all the file use fastx_info from usearch package to see the quality score average - here called EE -for more information look at drive5 Edgar's website. Basically this EE allows to average the Qscores. Later it will be used to remove low quality reads
for f in S*bact_names_forR*_toAlign ; do ./usearch10 -fastx_info $f ; done ;
**** copy the output into a file
grep EE quality_fastx > quality_fastx_onlyEE ;
**** look at the quality score
sed -i 's/;/,/g' quality_fastx_onlyEE ;
cut -d, -f1 quality_fastx_onlyEE > qual_to_av ;
sed -i 's/EE mean //g' qual_to_av
awk '{ total += $1; count++ } END {print total/count }' qual_to_av > av
**** for the fastq_filter you need to have files in a specific naming format
rename 's/forR1_toAlign/for_R1.fastq/g' *toAlign ;
rename 's/forR2_toAlign/for_R2.fastq/g' *toAlign ;
**** merge pair-end sequences files (60%-70% of reads can be merged - happy with that) - use the fastq_min/max mergelen (there is a typo on usearch website "mimmergelen") as to avoid creating some very short reads - -fastq_mergepairs is supposed to be be optimised for V4 region, but at least in my case it causes troubles. *** if you re-do the analysis using the EBI files you need to rename them f…
for f in S[0-9]*bact_names_for_R1.fastq ; do ./usearch10 -fastq_mergepairs $f -relabel @ -fastq_maxdiffs 20 -fastq_minmergelen 100 -fastq_maxmergelen 350 -fastqout $f\merged.fq ; done ;
**** quality filter (normally >99% survive the filter, as the reads without the barcode, primer binding sites and of EE higher than 1 were already removed) - note chimeras should be removed using unoise3 code later. In total 4 Miseq runs were performed so be careful with numbering. Also the read names may be different between the runs.
for f in *merged.fq ; do ./usearch10 -fastq_filter $f -fastq_maxee 1.0 -fastaout $f\filtered.fa ; done ;
**** our samples were sequeced using a single Miseq library (for each run) ligated to the PCR amplicons. Hence the reads are not directional. I need to reverse_complement them, add them to the inital version and fish out the reads of the desired orientation based on the primer sequence. The fastq_filter changes the output into 60bp per line. There are definetely some tools to move back to a singl…
for f in *fqfiltered.fa ; do awk '/^>/ {printf("\n%s\n" ,$0); next; } { printf("%s" ,$0);} END {printf("\n");}' $f > $f\liner ; done ;
for f in *liner ; do sed -i '/^$/d' $f ; done ;
**** again reverse complement the reads and join them with the normal orientation (do that for every sample, here is just an example)
for f in *liner ; do fastx_reverse_complement -i $f -o $f\rev_compl ; done ;
rename 's/bact_names_for_R1.fastqmerged.fqfiltered.faliner/_forw/g' *.faliner ;
rename 's/bact_names_for_R1.fastqmerged.fqfiltered.falinerrev_compl/_rev/g' *.falinerrev_compl
cat S001_forw S001_rev > bactsmpl1_both ; and so on - just make a short bash code depending on how many samples you have or make some python script for that
**** remove the reads that are either too_long or too_short - after removal of the primer binding sites the reads should be 292bp long, but allow for a +/- 2bp difference. Then remove the part of the primer binding sequence that the degenerated part of the primer was attached to - the length filter further removes some reads
for f in bactsmpl*_both ; do grep -o GTGCCAGC[A,C]GCCGCGGTAA[A,C,T,G]*ATTAGA[A,T]ACCC[C,G,T][A,G,T]GTAGTCC $f > $f\cleaned ; done ;
for f in bactsmpl*cleaned ; do sed -r '/^[A-Z].{,290}$/d' $f > $f\2; done ;
for f in bactsmpl*cleaned2 ; do sed '/^.\{294,\}$/d' $f > $f\_3 ; done ;
for f in bactsmpl*cleaned2_3 ; do sed -i 's/^GTGCCAGC[A,C]//g' $f ; done ;
for f in bactsmpl*cleaned2_3 ; do sed -i 's/[A,T]ACCC[C,G,T][A,G,T]GTAGTCC$//g' $f ; done ;
**** clean up
rm bactsmpl[0-9]*_bothcleaned ;
rm *both ;
rm *_rev ;
rm *_forw ;
rm *filtered.fa
rm *merged.fq
rename 's/2_3//g' bactsmpl[0-9]*_bothcleaned2_3 ;
**** for the further tasks it is easier if the files have an easy naming system - (should be actually done before) - I want the files to be called S001-SXXX
rename 's/_bothcleaned//g' *bothcleaned ;
rename 's/bactsmp//g' *bactsmpl* ;
rename 's/l/S/g' l[0-9]* ;
rename 's/S/S00/g' S[0-9] ;
rename 's/S/S0/g' S[0-9][0-9] ;
rm S[0-9] ;
rm S[0-9][0-9] ;
rm *bothcSeaned2 ;
**** convert to Fasta format - add a name so that every read will be called by the sample it belongs to and its order in this sample - I am using a Python code for that
for f in S[0-9][0-9][0-9] ; do python ConvertToFasta_auto.py $f ; done
import sys
keywordFile = sys.argv[1]
output = ''
### if output file name not given make one
if len(output) < 1:
output = keywordFile + '.fa'
sys.argv[1]
with open(sys.argv[1] , 'rb') as infile , open(output , 'wb') as outfile:
for i , line in enumerate(infile):
outfile.write('>read' + sys.argv[1] + '_%d_\n' % i)
outfile.write(line)
*** Part 3: removal of chloroplast/mitochondria - I need to concatanate all the data, bin it into OTUs, or actually ASV-like clusters (better than zOTUs in this case, as I have a full control over clustering - the identity threshold - I use identical (id 1) and the length of the alignment (I also use identical - -target_cov 1) ) and then BLAST align against SILVA to look for mitochondria and chlo…
cat *S[0-9]*.fa > ALLb ;
./usearch10 -cluster_fast ALLb -target_cov 1 -id 1 -uc FINAL_target1.ucb ;
grep ^C FINAL_target1.ucb > onlyCb ;
sed -i '/C\t[0-9]*\t[1-9]\t/d' onlyCb
grep -o readS[0-9]*_[0-9]* onlyCb > onlyC_reads_namesb ;
sed -i 's/$/_/g' onlyC_reads_namesb
sed 's/$/_/g' onlyC_reads_namesb > onlyC_reads_names_b ;
sed -i 's/^/>/g' onlyC_reads_names_b ;
sed -i 's/__/_/g' onlyC_reads_names_b ;
for i in $(<onlyC_reads_names_b) ; do grep -A 1 "$i" ALLb ; done > FINAL.to_blast_b ;
sed 's/_$//g' FINAL.to_blast_b > FINAL_BIG_to_blastb ;
**** Here I am will create a truncated SILVA database version to look for mitochondria and chloroplast. I have already deleted all "unidentified" entries as they don't really help the taxonomy and the SILVA database is smaller. If SILVA database comes in 60bp per line format you need to convert it to a "one-liner" layout first -the code for that is above)
grep -A 1 mitochondria mySILVA_no_unidentified > mySILVA_part1 ;
grep -A 1 chloroplast mySILVA_no_unidentified > mySILVA_part2 ;
grep -A 1 -m 100 Proteobacteria mySILVA_no_unidentified > mySILVA_part3 ;
grep -A 1 -m 100 Cyanobacteria mySILVA_no_unidentified > mySILVA_part4 ;
grep -A 1 -m 100 Proteobacteria mySILVA_no_unidentified > mySILVA_part5 ;
grep -A 1 -m 100 Cyanobacteria mySILVA_no_unidentified > mySILVA_part6 ;
grep -A 1 -m 100 Firmicutes mySILVA_no_unidentified > mySILVA_part7 ;
grep -A 1 -m 100 Bacteroidetes mySILVA_no_unidentified > mySILVA_part8;
grep -A 1 -m 100 Actinobacteria mySILVA_no_unidentified > mySILVA_part9 ;
grep -A 1 -m 100 Acidobacteria mySILVA_no_unidentified > mySILVA_part10 ;
grep -A 1 -m 100 Viridiplantae mySILVA_no_unidentified > mySILVA_part11 ;
grep -A 1 -m 100 Chloroflexi mySILVA_no_unidentified > mySILVA_part12 ;
cat mySILVA_part* > mySILVA_small_for_organelles ;
sed -i '/--/d' mySILVA_small_for_organelles
makeblastdb -dbtype nucl -in mySILVA_small_for_organelles -out mySILVA_small_for_organelles_db
blastn -db mySILVA_small_for_organelles_db -query FINAL_BIG_to_blastb -outfmt 6 -max_target_seqs 1 -out Big_blastb ;
**** here all the reads that aligned against Chloroplast or mitochondria entries in SILVA are pulled
grep Chloroplast Big_blastb > BLASTED_chloro ;
grep mitochondria Big_blastb > BLASTED_mito ;
**** join them together and then remove using grep -F -v -f command with a list of reads of mito/chloroplast origin (called EEEb) being taken away from each individual fasta files (SXXX.fa)
cat BLASTED_chloro BLASTED_mito > BLASTED_to_removeb
grep -o readS[0-9]*_[0-9]* BLASTED_to_removeb > BLASTED_embryophyta_allb
sed -i 's/$/_/g' BLASTED_embryophyta_allb ;
for i in $(< BLASTED_embryophyta_allb) ; do grep "$i" FINAL_target1.ucb ; done > AAAb
grep -o readS[0-9]*_[0-9]* AAAb > BBBb
sort BBBb | uniq -u > CCCb
sort BBBb | uniq -d > DDDb
cat CCCb DDDb > EEEb
sed -i 's/$/_/g' EEEb
for f in S[0-9]*.fa ; do grep -F -v -f EEEb $f > $f\_no_plants ; done
for f in S[0-9]*.fa_no_plants ; do grep read -A 1 $f > $f\no_empty ; done ;
for f in S[0-9]*.fa_no_plants_no_empty ; do sed -i '/--/d' $f ; done
**** depending on the data size these commands may take some time. I have tried to use OTUs with 97% or even 95% identity, however a small proportion of reads were still of chloroplast/mitochondrial origin. Reducing the SILVA size is a good strategy, however, if it is cropped to much then the risk is that bacterial reads may be falsely annotated against plant organelles. Yet another option is to …
**** now either copy the final files to other folder or remove all other SXXX files
rename 's/.fa_no_plantsno_empty/cleaned.fa/g' S* ;
*** PART 4 ****************** zOTU clustering
**** first you need to standardize the number of reads per sample. Here I am using
**** 2500 reads a sample ~90% of samples do reach this limit
for f in S[0-9]*cleaned.fa ; do head -5000 $f > $f\head ; done
**** I am using -unoise3 to produce zotu list. Robert Edgar suggests to use Unoise over Uparse, apparently the difference is not great, however unoise allows to capture more specific variations. I am using -fastx_uniques first to have a list of clusters of 100& id sorted by their abundance (here called bact_unique.fa made using all the available reads - so combine all the samples into bact_all_to…
**** Unfortunatelly, usearch scripts (at least that I know of) does not allow for a quick analysis of these zmap.txt files (basically how many times a particular zOTU was found ina given sample). Hence, I made my own script
cat S[0-9][0-9][0-9]cleaned.fahead > bact_all_to_cluster ;
./usearch10 -fastx_uniques bact_all_to_cluster -fastaout bact_unique.fa -sizeout ;
./usearch10 -unoise3 bact_unique.fa -zotus zotus.fa
sed 's/Zotu/OTU/g' zotus.fa > zotus_otus.fa ;
for f in S[0-9][0-9][0-9]cleaned.fahead ; do ./usearch10 -otutab $f -zotus zotus_otus.fa -otutabout $f\zotubat.txt -mapout $f\zmap.txt ; done
**** Unfortunatelly, usearch scripts (at least that I know of) does not allow for a quick analysis of these zmap.txt files (basically how many times a particular zOTU was found in given sample, or actually a zOTU annotation for each read). Hence, I made my own script to create zOTU table, where zOTUs abundance is provided for each sample (fasta), and the table shows "0" if a given zOTU is not fou…
for f in *bat.txt ; do sed '/read/d' $f > $f\_no_title ; done ;
for f in *no_title ; do cut -f2- $f | sed 's/,/+/g' | sed 's/+/+0/g' | sed 's/\t/+/g' | sed 's/++/+/g' | bc > $f\sum.csv ; done ;
for f in *no_title ; do cut -f1 $f > $f\zotu_number ; done ;
rename 's/.faheadzotubat.txt_no_titlesum.csv/sum/g' *sum.csv ;
rename 's/.faheadzotubat.txt_no_titlezotu_number/number/g' *_number ;
rename 's/cleanednumber/number/g' *number ;
rename 's/cleanedsum/sum/g' *sum ;
ls *number > number_list
ls *sum > sum_list
paste number_list sum_list sum_list > to_join_code
sed -i 's/^/paste /g' to_join_code
sed -i 's/sum/sum > zotus_ /g' to_join_code
sed -i 's/zotus_ $//g' to_join_code
sed -i 's/> $//g' to_join_code
sed -i 's/<zotus_ \t/zotus_/g' to_join_code
sed -i 's/zotus_ \t/zotus_/g' to_join_code
sed -i 's/sum $//g' to_join_code
bash to_join_code
**** empty, or almost empty samples may cause problems - the best is to remove them, but as it is inpractical to have missing file numbering, I will just remove the problem created "ID" appears in the files for empty/almost empty samples after zOTU clustering
for f in zotus_S[0-9]* ; do sort -h $f > $f\sorted ; done ;
cat zotus_S[0-9]*sorted > A ;
cut -f1 A > B ;
sed -i 's/OTU//g' B ;
sort -r B | uniq | sort -h | sed '/^$/d' > mock_list ;
sed -i 's/^/OTU/g' mock_list ;
sed -i '/ID/d' mock_list ;
for f in *sorted ; do cat $f mock_list > $f\mock ; done ;
for f in *mock ; do sort -r -k1,1 $f > $f\sorted ; done ;
for f in *mocksorted ; do sort -u -k1,1 $f > $f\unique ; done ;
for f in *mocksortedunique ; do sed 's/OTU[0-9]*//g' $f > $f\clean ; done ;
for f in *mocksorteduniqueclean ; do sed -i 's/\t//g' $f ; done ;
paste mock_list *mocksorteduniqueclean > Table_ZOTU_16S.csv ;
sed -i 's/\t\t/\t0\t/g' Table_ZOTU_16S.csv ;
sed -i 's/\t\t/\t0\t/g' Table_ZOTU_16S.csv ;
sed -i 's/\t$/\t0/g' Table_ZOTU_16S.csv ;
**** use the zotus_otus.fa file to BLAST the zOTU against SILVA later, for simplicity rename it
mv zotus_otus.fa zOTU_list_toBLAST
**** clean up the file list
rm *cleaned
rm *fa
rm *fahead
rm *faheadzmap.txt
rm *faheadzotubat.txt
rm *faheadzotubat.txt_no_title
rm *sum
rm *number
rm *sorted
rm *sortedmock
rm *sortedmocksortedunique
rm *sortedmocksorteduniqueclean
**** add headers to the table
ls S[0-9][0-9][0-9] > list_of_sample ;
ls S[0-9][0-9][0-9] > list_of_sample ;
tr '\n' ' ' < list_of_sample > list_of_samples_line ;
sed -i 's/^/ /g' list_of_sample_line
sed -i -e '1i___ \' Table_ZOTU_16S.csv
cat list_of_sample_line Table_ZOTU_16S.csv > Table_ZOTU_16S_headers.csv
**** now do BLAST do annotate each zOTU against full SILVA database - use format 6 as it produces much smaller output and it is easier to integrate it into the Table_zOTU - make sure that all zOTUs produced a single hit (it happens that there are not hits for OTUs made with cluster_fast, but rarely with unoise3 zOTUs, and sometimes there are two or more hits per read if the database has some prob…
makeblastdb -dbtype nucl -in mySILVA_no_unidentified -out mySILVA_full_id_db
blastn -db mySILVA_full_id_db -query zOTU_list_toBLAST -outfmt 6 -max_target_seqs 1 -out Fractions_bactOTU_blast.txt
**** now paste the BLAST output with the main zOTU table. For many analysis it is easier to keep the original zOTU table (i.e. no annotation) - PRIMER requires a single column of names then every other column to contain only numbers with the sample name header.
sed -i -e '1iannotation \' Fractions_bactOTU_blast.txt
paste Fractions_bactOTU_blast.txt Table_ZOTU_16S_headers.csv > Table_ZOTU_16S_annnotated.csv
*** END of the code - The code will be submited along the mBIO manuscript. It should work with any dataset, either already split by sample or with data straight from the sequencer. Please feel free to use the code for your data if you find it usefull. All the external scripts i.e. usearch, fastx tools etc. are used here for purely research purpose (at least usearch needs a licence for commercial …
********* Part 5 *************
*** Oxford September/October 2019
********************************************** for Venn diagrams **************************************
*** I need two files in csv format 1) zOTU table with the number of reads per sample and zOTU annotation - here called BACTAAA and 2) a table with zOTU list with 0/1 (not found/found) indicating either a given zOTU is considered as a group core (i.e was found in more than 50% of the biological replicates) - here called BACT_massive_zOTU_table, this table needs to be in a format as below, so that …
*** Table BACTAAA.csv has the zOTU annotation on the very right hand side - column 420, BACT_massive_mBIO.csv in the second column
cut -d , -f 2 BACT_massive_mBIO.csv > BACT_massive_OTUlist
sed 's/$/_/g' BACT_massive_OTUlist > BACT_massive_OTUlist_
cut -d , -f 3 BACT_massive_mBIO.csv > BACT_massive_Bawb_pool_I_total
cut -d , -f 4 BACT_massive_mBIO.csv > BACT_massive_Bawb_pool_U_total
cut -d , -f 5 BACT_massive_mBIO.csv > BACT_massive_Bawb_pool_bulk_total
cut -d , -f 6 BACT_massive_mBIO.csv > BACT_massive_Bawb_pool_RS_total
cut -d , -f 7 BACT_massive_mBIO.csv > BACT_massive_Bawb_pool_RP_total
cut -d , -f 8 BACT_massive_mBIO.csv > BACT_massive_Bawb_pool_E_total
cut -d , -f 9 BACT_massive_mBIO.csv > BACT_massive_Wyth_pool_I_total
cut -d , -f 10 BACT_massive_mBIO.csv > BACT_massive_Wyth_pool_U_total
cut -d , -f 11 BACT_massive_mBIO.csv > BACT_massive_Wyth_pool_bulk_total
cut -d , -f 12 BACT_massive_mBIO.csv > BACT_massive_Wyth_pool_RS_total
cut -d , -f 13 BACT_massive_mBIO.csv > BACT_massive_Wyth_pool_RP_total
cut -d , -f 14 BACT_massive_mBIO.csv > BACT_massive_Wyth_pool_E_total
cut -d , -f 15 BACT_massive_mBIO.csv > BACT_massive_Bawb_pool_I_specif_total
cut -d , -f 16 BACT_massive_mBIO.csv > BACT_massive_Bawb_pool_U_specif_total
cut -d , -f 17 BACT_massive_mBIO.csv > BACT_massive_Bawb_pool_bulk_specif_total
cut -d , -f 18 BACT_massive_mBIO.csv > BACT_massive_Bawb_pool_RS_specif_total
cut -d , -f 19 BACT_massive_mBIO.csv > BACT_massive_Bawb_pool_RP_specif_total
cut -d , -f 20 BACT_massive_mBIO.csv > BACT_massive_Bawb_pool_E_specif_total
cut -d , -f 21 BACT_massive_mBIO.csv > BACT_massive_Wyth_pool_I_specif_total
cut -d , -f 22 BACT_massive_mBIO.csv > BACT_massive_Wyth_pool_U_specif_total
cut -d , -f 23 BACT_massive_mBIO.csv > BACT_massive_Wyth_pool_bulk_specif_total
cut -d , -f 24 BACT_massive_mBIO.csv > BACT_massive_Wyth_pool_RS_specif_total
cut -d , -f 25 BACT_massive_mBIO.csv > BACT_massive_Wyth_pool_RP_specif_total
cut -d , -f 26 BACT_massive_mBIO.csv > BACT_massive_Wyth_pool_E_specif_total
cut -d , -f 27 BACT_massive_mBIO.csv > BACT_massive_Bawb_pool_core-Bawb_Pea_bulk_total
cut -d , -f 28 BACT_massive_mBIO.csv > BACT_massive_Bawb_pool_core-Bawb_Med_bulk_total
cut -d , -f 29 BACT_massive_mBIO.csv > BACT_massive_Bawb_pool_core-Bawb_Whe_bulk_total
cut -d , -f 30 BACT_massive_mBIO.csv > BACT_massive_Bawb_pool_core-Bawb_Ara_bulk_total
cut -d , -f 31 BACT_massive_mBIO.csv > BACT_massive_Bawb_pool_core-Bawb_Pea_RS_total
cut -d , -f 32 BACT_massive_mBIO.csv > BACT_massive_Bawb_pool_core-Bawb_Med_RS_total
cut -d , -f 33 BACT_massive_mBIO.csv > BACT_massive_Bawb_pool_core-Bawb_Whe_RS_total
cut -d , -f 34 BACT_massive_mBIO.csv > BACT_massive_Bawb_pool_core-Bawb_Ara_RS_total
cut -d , -f 35 BACT_massive_mBIO.csv > BACT_massive_Bawb_pool_core-Bawb_Pea_RP_total
cut -d , -f 36 BACT_massive_mBIO.csv > BACT_massive_Bawb_pool_core-Bawb_Med_RP_total
cut -d , -f 37 BACT_massive_mBIO.csv > BACT_massive_Bawb_pool_core-Bawb_Whe_RP_total
cut -d , -f 38 BACT_massive_mBIO.csv > BACT_massive_Bawb_pool_core-Bawb_Ara_RP_total
cut -d , -f 39 BACT_massive_mBIO.csv > BACT_massive_Bawb_pool_core-Bawb_Pea_E_total
cut -d , -f 40 BACT_massive_mBIO.csv > BACT_massive_Bawb_pool_core-Bawb_Med_E_total
cut -d , -f 41 BACT_massive_mBIO.csv > BACT_massive_Bawb_pool_core-Bawb_Whe_E_total
cut -d , -f 42 BACT_massive_mBIO.csv > BACT_massive_Bawb_pool_core-Bawb_Ara_E_total
cut -d , -f 43 BACT_massive_mBIO.csv > BACT_massive_Wyth_pool_core-Wyth_Pea_bulk_total
cut -d , -f 44 BACT_massive_mBIO.csv > BACT_massive_Wyth_pool_core-Wyth_Med_bulk_total
cut -d , -f 45 BACT_massive_mBIO.csv > BACT_massive_Wyth_pool_core-Wyth_Whe_bulk_total
cut -d , -f 46 BACT_massive_mBIO.csv > BACT_massive_Wyth_pool_core-Wyth_Ara_bulk_total
cut -d , -f 47 BACT_massive_mBIO.csv > BACT_massive_Wyth_pool_core-Wyth_Pea_RS_total
cut -d , -f 48 BACT_massive_mBIO.csv > BACT_massive_Wyth_pool_core-Wyth_Med_RS_total
cut -d , -f 49 BACT_massive_mBIO.csv > BACT_massive_Wyth_pool_core-Wyth_Whe_RS_total
cut -d , -f 50 BACT_massive_mBIO.csv > BACT_massive_Wyth_pool_core-Wyth_Ara_RS_total
cut -d , -f 51 BACT_massive_mBIO.csv > BACT_massive_Wyth_pool_core-Wyth_Pea_RP_total
cut -d , -f 52 BACT_massive_mBIO.csv > BACT_massive_Wyth_pool_core-Wyth_Med_RP_total
cut -d , -f 53 BACT_massive_mBIO.csv > BACT_massive_Wyth_pool_core-Wyth_Whe_RP_total
cut -d , -f 54 BACT_massive_mBIO.csv > BACT_massive_Wyth_pool_core-Wyth_Ara_RP_total
cut -d , -f 55 BACT_massive_mBIO.csv > BACT_massive_Wyth_pool_core-Wyth_Pea_E_total
cut -d , -f 56 BACT_massive_mBIO.csv > BACT_massive_Wyth_pool_core-Wyth_Med_E_total
cut -d , -f 57 BACT_massive_mBIO.csv > BACT_massive_Wyth_pool_core-Wyth_Whe_E_total
cut -d , -f 58 BACT_massive_mBIO.csv > BACT_massive_Wyth_pool_core-Wyth_Ara_E_total
cut -d , -f 59 BACT_massive_mBIO.csv > BACT_massive_pool_init_comb_total
cut -d , -f 60 BACT_massive_mBIO.csv > BACT_massive_pool_unpl_comb_total
cut -d , -f 61 BACT_massive_mBIO.csv > BACT_massive_pool_bulk_comb_total
cut -d , -f 62 BACT_massive_mBIO.csv > BACT_massive_pool_RS_comb_total
cut -d , -f 63 BACT_massive_mBIO.csv > BACT_massive_pool_RP_comb_total
cut -d , -f 64 BACT_massive_mBIO.csv > BACT_massive_pool_E_comb_total
cut -d , -f 65 BACT_massive_mBIO.csv > BACT_massive_Bawb_pool_I-U_total
cut -d , -f 66 BACT_massive_mBIO.csv > BACT_massive_Bawb_pool_U-B_total
cut -d , -f 67 BACT_massive_mBIO.csv > BACT_massive_Bawb_pool_B-RS_total
cut -d , -f 68 BACT_massive_mBIO.csv > BACT_massive_Bawb_pool_RS-RP_total
cut -d , -f 69 BACT_massive_mBIO.csv > BACT_massive_Bawb_pool_RP-RA_total
cut -d , -f 70 BACT_massive_mBIO.csv > BACT_massive_Wyth_pool_I-U_total
cut -d , -f 71 BACT_massive_mBIO.csv > BACT_massive_Wyth_pool_U-B_total
cut -d , -f 72 BACT_massive_mBIO.csv > BACT_massive_Wyth_pool_B-RS_total
cut -d , -f 73 BACT_massive_mBIO.csv > BACT_massive_Wyth_pool_RS-RP_total
cut -d , -f 74 BACT_massive_mBIO.csv > BACT_massive_Wyth_pool_RP-RA_total
cut -d , -f 75 BACT_massive_mBIO.csv > BACT_massive_Bawb_pool_ItoE_total
cut -d , -f 76 BACT_massive_mBIO.csv > BACT_massive_Bawb_pool_UtoE_total
cut -d , -f 77 BACT_massive_mBIO.csv > BACT_massive_Bawb_pool_BtoE_total
cut -d , -f 78 BACT_massive_mBIO.csv > BACT_massive_Bawb_pool_RStoE_total
cut -d , -f 79 BACT_massive_mBIO.csv > BACT_massive_Bawb_pool_RPtoE_total
cut -d , -f 80 BACT_massive_mBIO.csv > BACT_massive_Wyth_pool_ItoE_total
cut -d , -f 81 BACT_massive_mBIO.csv > BACT_massive_Wyth_pool_UtoE_total
cut -d , -f 82 BACT_massive_mBIO.csv > BACT_massive_Wyth_pool_BtoE_total
cut -d , -f 83 BACT_massive_mBIO.csv > BACT_massive_Wyth_pool_RStoE_total
cut -d , -f 84 BACT_massive_mBIO.csv > BACT_massive_Wyth_pool_RPtoE_total
cut -d , -f 85 BACT_massive_mBIO.csv > BACT_massive_pool_Fract_share_total
cut -d , -f 86 BACT_massive_mBIO.csv > BACT_massive_pool_Wyth_Fract_share_total
cut -d , -f 87 BACT_massive_mBIO.csv > BACT_massive_pool_soils_Fract_share_total
**** here adding the OTU number into each Venn number pool
for f in BACT_massive_*_total ; do paste BACT_massive_OTUlist_ $f > $f\_with_OTU ; done
for f in BACT_massive_*_with_OTU ; do grep -P _'\t1' $f > $f\_only_present ; done ;
for f in BACT_massive_*_with_OTU_only_present ; do grep -o OTU[0-9]*_ $f > $f\_only_OTU ; done
**** BACT_AAA_zOTU.csv is in raw read number and not in the percantage values - see if it is not a problem for later
for i in $(<BACT_massive_Bawb_pool_I_total_with_OTU_only_present_only_OTU) ; do grep "$i" BACTAAA_zOTU.csv ; done > BACT_massive_Bawb_pool_I_total_pulled ;
for i in $(<BACT_massive_Bawb_pool_U_total_with_OTU_only_present_only_OTU) ; do grep "$i" BACTAAA_zOTU.csv ; done > BACT_massive_Bawb_pool_U_total_pulled ;
for i in $(<BACT_massive_Bawb_pool_bulk_total_with_OTU_only_present_only_OTU) ; do grep "$i" BACTAAA_zOTU.csv ; done > BACT_massive_Bawb_pool_bulk_total_pulled ;
for i in $(<BACT_massive_Bawb_pool_RS_total_with_OTU_only_present_only_OTU) ; do grep "$i" BACTAAA_zOTU.csv ; done > BACT_massive_Bawb_pool_RS_total_pulled ;
for i in $(<BACT_massive_Bawb_pool_RP_total_with_OTU_only_present_only_OTU) ; do grep "$i" BACTAAA_zOTU.csv ; done > BACT_massive_Bawb_pool_RP_total_pulled ;
for i in $(<BACT_massive_Bawb_pool_E_total_with_OTU_only_present_only_OTU) ; do grep "$i" BACTAAA_zOTU.csv ; done > BACT_massive_Bawb_pool_E_total_pulled ;
for i in $(<BACT_massive_Wyth_pool_I_total_with_OTU_only_present_only_OTU) ; do grep "$i" BACTAAA_zOTU.csv ; done > BACT_massive_Wyth_pool_I_total_pulled ;
for i in $(<BACT_massive_Wyth_pool_U_total_with_OTU_only_present_only_OTU) ; do grep "$i" BACTAAA_zOTU.csv ; done > BACT_massive_Wyth_pool_U_total_pulled ;
for i in $(<BACT_massive_Wyth_pool_bulk_total_with_OTU_only_present_only_OTU) ; do grep "$i" BACTAAA_zOTU.csv ; done > BACT_massive_Wyth_pool_bulk_total_pulled ;
for i in $(<BACT_massive_Wyth_pool_RS_total_with_OTU_only_present_only_OTU) ; do grep "$i" BACTAAA_zOTU.csv ; done > BACT_massive_Wyth_pool_RS_total_pulled ;
for i in $(<BACT_massive_Wyth_pool_RP_total_with_OTU_only_present_only_OTU) ; do grep "$i" BACTAAA_zOTU.csv ; done > BACT_massive_Wyth_pool_RP_total_pulled ;
for i in $(<BACT_massive_Wyth_pool_E_total_with_OTU_only_present_only_OTU) ; do grep "$i" BACTAAA_zOTU.csv ; done > BACT_massive_Wyth_pool_E_total_pulled ;
for i in $(<BACT_massive_Bawb_pool_I_specif_total_with_OTU_only_present_only_OTU) ; do grep "$i" BACTAAA_zOTU.csv ; done > BACT_massive_Bawb_pool_I_specif_total_pulled ;
for i in $(<BACT_massive_Bawb_pool_U_specif_total_with_OTU_only_present_only_OTU) ; do grep "$i" BACTAAA_zOTU.csv ; done > BACT_massive_Bawb_pool_U_specif_total_pulled ;
for i in $(<BACT_massive_Bawb_pool_bulk_specif_total_with_OTU_only_present_only_OTU) ; do grep "$i" BACTAAA_zOTU.csv ; done > BACT_massive_Bawb_pool_bulk_specif_total_pulled ;
for i in $(<BACT_massive_Bawb_pool_RS_specif_total_with_OTU_only_present_only_OTU) ; do grep "$i" BACTAAA_zOTU.csv ; done > BACT_massive_Bawb_pool_RS_specif_total_pulled ;
for i in $(<BACT_massive_Bawb_pool_RP_specif_total_with_OTU_only_present_only_OTU) ; do grep "$i" BACTAAA_zOTU.csv ; done > BACT_massive_Bawb_pool_RP_specif_total_pulled ;
for i in $(<BACT_massive_Bawb_pool_E_specif_total_with_OTU_only_present_only_OTU) ; do grep "$i" BACTAAA_zOTU.csv ; done > BACT_massive_Bawb_pool_E_specif_total_pulled ;
for i in $(<BACT_massive_Wyth_pool_I_specif_total_with_OTU_only_present_only_OTU) ; do grep "$i" BACTAAA_zOTU.csv ; done > BACT_massive_Wyth_pool_I_specif_total_pulled ;
for i in $(<BACT_massive_Wyth_pool_U_specif_total_with_OTU_only_present_only_OTU) ; do grep "$i" BACTAAA_zOTU.csv ; done > BACT_massive_Wyth_pool_U_specif_total_pulled ;
for i in $(<BACT_massive_Wyth_pool_bulk_specif_total_with_OTU_only_present_only_OTU) ; do grep "$i" BACTAAA_zOTU.csv ; done > BACT_massive_Wyth_pool_bulk_specif_total_pulled ;
for i in $(<BACT_massive_Wyth_pool_RS_specif_total_with_OTU_only_present_only_OTU) ; do grep "$i" BACTAAA_zOTU.csv ; done > BACT_massive_Wyth_pool_RS_specif_total_pulled ;
for i in $(<BACT_massive_Wyth_pool_RP_specif_total_with_OTU_only_present_only_OTU) ; do grep "$i" BACTAAA_zOTU.csv ; done > BACT_massive_Wyth_pool_RP_specif_total_pulled ;
for i in $(<BACT_massive_Wyth_pool_E_specif_total_with_OTU_only_present_only_OTU) ; do grep "$i" BACTAAA_zOTU.csv ; done > BACT_massive_Wyth_pool_E_specif_total_pulled ;
for i in $(<BACT_massive_Bawb_pool_core-Bawb_Pea_bulk_total_with_OTU_only_present_only_OTU) ; do grep "$i" BACTAAA_zOTU.csv ; done > BACT_massive_Bawb_pool_core-Bawb_Pea_bulk_total_pulled ;
for i in $(<BACT_massive_Bawb_pool_core-Bawb_Med_bulk_total_with_OTU_only_present_only_OTU) ; do grep "$i" BACTAAA_zOTU.csv ; done > BACT_massive_Bawb_pool_core-Bawb_Med_bulk_total_pulled ;
for i in $(<BACT_massive_Bawb_pool_core-Bawb_Whe_bulk_total_with_OTU_only_present_only_OTU) ; do grep "$i" BACTAAA_zOTU.csv ; done > BACT_massive_Bawb_pool_core-Bawb_Whe_bulk_total_pulled ;
for i in $(<BACT_massive_Bawb_pool_core-Bawb_Ara_bulk_total_with_OTU_only_present_only_OTU) ; do grep "$i" BACTAAA_zOTU.csv ; done > BACT_massive_Bawb_pool_core-Bawb_Ara_bulk_total_pulled ;
for i in $(<BACT_massive_Bawb_pool_core-Bawb_Pea_RS_total_with_OTU_only_present_only_OTU) ; do grep "$i" BACTAAA_zOTU.csv ; done > BACT_massive_Bawb_pool_core-Bawb_Pea_RS_total_pulled ;
for i in $(<BACT_massive_Bawb_pool_core-Bawb_Med_RS_total_with_OTU_only_present_only_OTU) ; do grep "$i" BACTAAA_zOTU.csv ; done > BACT_massive_Bawb_pool_core-Bawb_Med_RS_total_pulled ;
for i in $(<BACT_massive_Bawb_pool_core-Bawb_Whe_RS_total_with_OTU_only_present_only_OTU) ; do grep "$i" BACTAAA_zOTU.csv ; done > BACT_massive_Bawb_pool_core-Bawb_Whe_RS_total_pulled ;
for i in $(<BACT_massive_Bawb_pool_core-Bawb_Ara_RS_total_with_OTU_only_present_only_OTU) ; do grep "$i" BACTAAA_zOTU.csv ; done > BACT_massive_Bawb_pool_core-Bawb_Ara_RS_total_pulled ;
for i in $(<BACT_massive_Bawb_pool_core-Bawb_Pea_RP_total_with_OTU_only_present_only_OTU) ; do grep "$i" BACTAAA_zOTU.csv ; done > BACT_massive_Bawb_pool_core-Bawb_Pea_RP_total_pulled ;
for i in $(<BACT_massive_Bawb_pool_core-Bawb_Med_RP_total_with_OTU_only_present_only_OTU) ; do grep "$i" BACTAAA_zOTU.csv ; done > BACT_massive_Bawb_pool_core-Bawb_Med_RP_total_pulled ;
for i in $(<BACT_massive_Bawb_pool_core-Bawb_Whe_RP_total_with_OTU_only_present_only_OTU) ; do grep "$i" BACTAAA_zOTU.csv ; done > BACT_massive_Bawb_pool_core-Bawb_Whe_RP_total_pulled ;
for i in $(<BACT_massive_Bawb_pool_core-Bawb_Ara_RP_total_with_OTU_only_present_only_OTU) ; do grep "$i" BACTAAA_zOTU.csv ; done > BACT_massive_Bawb_pool_core-Bawb_Ara_RP_total_pulled ;
for i in $(<BACT_massive_Bawb_pool_core-Bawb_Pea_E_total_with_OTU_only_present_only_OTU) ; do grep "$i" BACTAAA_zOTU.csv ; done > BACT_massive_Bawb_pool_core-Bawb_Pea_E_total_pulled ;
for i in $(<BACT_massive_Bawb_pool_core-Bawb_Med_E_total_with_OTU_only_present_only_OTU) ; do grep "$i" BACTAAA_zOTU.csv ; done > BACT_massive_Bawb_pool_core-Bawb_Med_E_total_pulled ;
for i in $(<BACT_massive_Bawb_pool_core-Bawb_Whe_E_total_with_OTU_only_present_only_OTU) ; do grep "$i" BACTAAA_zOTU.csv ; done > BACT_massive_Bawb_pool_core-Bawb_Whe_E_total_pulled ;
for i in $(<BACT_massive_Bawb_pool_core-Bawb_Ara_E_total_with_OTU_only_present_only_OTU) ; do grep "$i" BACTAAA_zOTU.csv ; done > BACT_massive_Bawb_pool_core-Bawb_Ara_E_total_pulled ;
for i in $(<BACT_massive_Wyth_pool_core-Wyth_Pea_bulk_total_with_OTU_only_present_only_OTU) ; do grep "$i" BACTAAA_zOTU.csv ; done > BACT_massive_Wyth_pool_core-Wyth_Pea_bulk_total_pulled ;
for i in $(<BACT_massive_Wyth_pool_core-Wyth_Med_bulk_total_with_OTU_only_present_only_OTU) ; do grep "$i" BACTAAA_zOTU.csv ; done > BACT_massive_Wyth_pool_core-Wyth_Med_bulk_total_pulled ;
for i in $(<BACT_massive_Wyth_pool_core-Wyth_Whe_bulk_total_with_OTU_only_present_only_OTU) ; do grep "$i" BACTAAA_zOTU.csv ; done > BACT_massive_Wyth_pool_core-Wyth_Whe_bulk_total_pulled ;
for i in $(<BACT_massive_Wyth_pool_core-Wyth_Ara_bulk_total_with_OTU_only_present_only_OTU) ; do grep "$i" BACTAAA_zOTU.csv ; done > BACT_massive_Wyth_pool_core-Wyth_Ara_bulk_total_pulled ;
for i in $(<BACT_massive_Wyth_pool_core-Wyth_Pea_RS_total_with_OTU_only_present_only_OTU) ; do grep "$i" BACTAAA_zOTU.csv ; done > BACT_massive_Wyth_pool_core-Wyth_Pea_RS_total_pulled ;
for i in $(<BACT_massive_Wyth_pool_core-Wyth_Med_RS_total_with_OTU_only_present_only_OTU) ; do grep "$i" BACTAAA_zOTU.csv ; done > BACT_massive_Wyth_pool_core-Wyth_Med_RS_total_pulled ;
for i in $(<BACT_massive_Wyth_pool_core-Wyth_Whe_RS_total_with_OTU_only_present_only_OTU) ; do grep "$i" BACTAAA_zOTU.csv ; done > BACT_massive_Wyth_pool_core-Wyth_Whe_RS_total_pulled ;
for i in $(<BACT_massive_Wyth_pool_core-Wyth_Ara_RS_total_with_OTU_only_present_only_OTU) ; do grep "$i" BACTAAA_zOTU.csv ; done > BACT_massive_Wyth_pool_core-Wyth_Ara_RS_total_pulled ;
for i in $(<BACT_massive_Wyth_pool_core-Wyth_Pea_RP_total_with_OTU_only_present_only_OTU) ; do grep "$i" BACTAAA_zOTU.csv ; done > BACT_massive_Wyth_pool_core-Wyth_Pea_RP_total_pulled ;
for i in $(<BACT_massive_Wyth_pool_core-Wyth_Med_RP_total_with_OTU_only_present_only_OTU) ; do grep "$i" BACTAAA_zOTU.csv ; done > BACT_massive_Wyth_pool_core-Wyth_Med_RP_total_pulled ;
for i in $(<BACT_massive_Wyth_pool_core-Wyth_Whe_RP_total_with_OTU_only_present_only_OTU) ; do grep "$i" BACTAAA_zOTU.csv ; done > BACT_massive_Wyth_pool_core-Wyth_Whe_RP_total_pulled ;
for i in $(<BACT_massive_Wyth_pool_core-Wyth_Ara_RP_total_with_OTU_only_present_only_OTU) ; do grep "$i" BACTAAA_zOTU.csv ; done > BACT_massive_Wyth_pool_core-Wyth_Ara_RP_total_pulled ;
for i in $(<BACT_massive_Wyth_pool_core-Wyth_Pea_E_total_with_OTU_only_present_only_OTU) ; do grep "$i" BACTAAA_zOTU.csv ; done > BACT_massive_Wyth_pool_core-Wyth_Pea_E_total_pulled ;
for i in $(<BACT_massive_Wyth_pool_core-Wyth_Med_E_total_with_OTU_only_present_only_OTU) ; do grep "$i" BACTAAA_zOTU.csv ; done > BACT_massive_Wyth_pool_core-Wyth_Med_E_total_pulled ;
for i in $(<BACT_massive_Wyth_pool_core-Wyth_Whe_E_total_with_OTU_only_present_only_OTU) ; do grep "$i" BACTAAA_zOTU.csv ; done > BACT_massive_Wyth_pool_core-Wyth_Whe_E_total_pulled ;
for i in $(<BACT_massive_Wyth_pool_core-Wyth_Ara_E_total_with_OTU_only_present_only_OTU) ; do grep "$i" BACTAAA_zOTU.csv ; done > BACT_massive_Wyth_pool_core-Wyth_Ara_E_total_pulled ;
for i in $(<BACT_massive_pool_init_comb_total_with_OTU_only_present_only_OTU) ; do grep "$i" BACTAAA_zOTU.csv ; done > BACT_massive_pool_init_comb_total_pulled ;
for i in $(<BACT_massive_pool_unpl_comb_total_with_OTU_only_present_only_OTU) ; do grep "$i" BACTAAA_zOTU.csv ; done > BACT_massive_pool_unpl_comb_total_pulled ;
for i in $(<BACT_massive_pool_bulk_comb_total_with_OTU_only_present_only_OTU) ; do grep "$i" BACTAAA_zOTU.csv ; done > BACT_massive_pool_bulk_comb_total_pulled ;
for i in $(<BACT_massive_pool_RS_comb_total_with_OTU_only_present_only_OTU) ; do grep "$i" BACTAAA_zOTU.csv ; done > BACT_massive_pool_RS_comb_total_pulled ;
for i in $(<BACT_massive_pool_RP_comb_total_with_OTU_only_present_only_OTU) ; do grep "$i" BACTAAA_zOTU.csv ; done > BACT_massive_pool_RP_comb_total_pulled ;
for i in $(<BACT_massive_pool_E_comb_total_with_OTU_only_present_only_OTU) ; do grep "$i" BACTAAA_zOTU.csv ; done > BACT_massive_pool_E_comb_total_pulled ;
for i in $(<BACT_massive_Bawb_pool_I-U_total_with_OTU_only_present_only_OTU) ; do grep "$i" BACTAAA_zOTU.csv ; done > BACT_massive_Bawb_pool_I-U_total_pulled ;
for i in $(<BACT_massive_Bawb_pool_U-B_total_with_OTU_only_present_only_OTU) ; do grep "$i" BACTAAA_zOTU.csv ; done > BACT_massive_Bawb_pool_U-B_total_pulled ;
for i in $(<BACT_massive_Bawb_pool_B-RS_total_with_OTU_only_present_only_OTU) ; do grep "$i" BACTAAA_zOTU.csv ; done > BACT_massive_Bawb_pool_B-RS_total_pulled ;
for i in $(<BACT_massive_Bawb_pool_RS-RP_total_with_OTU_only_present_only_OTU) ; do grep "$i" BACTAAA_zOTU.csv ; done > BACT_massive_Bawb_pool_RS-RP_total_pulled ;
for i in $(<BACT_massive_Bawb_pool_RP-RA_total_with_OTU_only_present_only_OTU) ; do grep "$i" BACTAAA_zOTU.csv ; done > BACT_massive_Bawb_pool_RP-RA_total_pulled ;
for i in $(<BACT_massive_Wyth_pool_I-U_total_with_OTU_only_present_only_OTU) ; do grep "$i" BACTAAA_zOTU.csv ; done > BACT_massive_Wyth_pool_I-U_total_pulled ;
for i in $(<BACT_massive_Wyth_pool_U-B_total_with_OTU_only_present_only_OTU) ; do grep "$i" BACTAAA_zOTU.csv ; done > BACT_massive_Wyth_pool_U-B_total_pulled ;
for i in $(<BACT_massive_Wyth_pool_B-RS_total_with_OTU_only_present_only_OTU) ; do grep "$i" BACTAAA_zOTU.csv ; done > BACT_massive_Wyth_pool_B-RS_total_pulled ;
for i in $(<BACT_massive_Wyth_pool_RS-RP_total_with_OTU_only_present_only_OTU) ; do grep "$i" BACTAAA_zOTU.csv ; done > BACT_massive_Wyth_pool_RS-RP_total_pulled ;
for i in $(<BACT_massive_Wyth_pool_RP-RA_total_with_OTU_only_present_only_OTU) ; do grep "$i" BACTAAA_zOTU.csv ; done > BACT_massive_Wyth_pool_RP-RA_total_pulled ;
for i in $(<BACT_massive_Bawb_pool_ItoE_total_with_OTU_only_present_only_OTU) ; do grep "$i" BACTAAA_zOTU.csv ; done > BACT_massive_Bawb_pool_ItoE_total_pulled ;
for i in $(<BACT_massive_Bawb_pool_UtoE_total_with_OTU_only_present_only_OTU) ; do grep "$i" BACTAAA_zOTU.csv ; done > BACT_massive_Bawb_pool_UtoE_total_pulled ;
for i in $(<BACT_massive_Bawb_pool_BtoE_total_with_OTU_only_present_only_OTU) ; do grep "$i" BACTAAA_zOTU.csv ; done > BACT_massive_Bawb_pool_BtoE_total_pulled ;
for i in $(<BACT_massive_Bawb_pool_RStoE_total_with_OTU_only_present_only_OTU) ; do grep "$i" BACTAAA_zOTU.csv ; done > BACT_massive_Bawb_pool_RStoE_total_pulled ;
for i in $(<BACT_massive_Bawb_pool_RPtoE_total_with_OTU_only_present_only_OTU) ; do grep "$i" BACTAAA_zOTU.csv ; done > BACT_massive_Bawb_pool_RPtoE_total_pulled ;
for i in $(<BACT_massive_Wyth_pool_ItoE_total_with_OTU_only_present_only_OTU) ; do grep "$i" BACTAAA_zOTU.csv ; done > BACT_massive_Wyth_pool_ItoE_total_pulled ;
for i in $(<BACT_massive_Wyth_pool_UtoE_total_with_OTU_only_present_only_OTU) ; do grep "$i" BACTAAA_zOTU.csv ; done > BACT_massive_Wyth_pool_UtoE_total_pulled ;
for i in $(<BACT_massive_Wyth_pool_BtoE_total_with_OTU_only_present_only_OTU) ; do grep "$i" BACTAAA_zOTU.csv ; done > BACT_massive_Wyth_pool_BtoE_total_pulled ;
for i in $(<BACT_massive_Wyth_pool_RStoE_total_with_OTU_only_present_only_OTU) ; do grep "$i" BACTAAA_zOTU.csv ; done > BACT_massive_Wyth_pool_RStoE_total_pulled ;
for i in $(<BACT_massive_Wyth_pool_RPtoE_total_with_OTU_only_present_only_OTU) ; do grep "$i" BACTAAA_zOTU.csv ; done > BACT_massive_Wyth_pool_RPtoE_total_pulled ;
for i in $(<BACT_massive_pool_Fract_share_total_with_OTU_only_present_only_OTU) ; do grep "$i" BACTAAA_zOTU.csv ; done > BACT_massive_pool_Fract_share_total_pulled ;
for i in $(<BACT_massive_pool_Wyth_Fract_share_total_with_OTU_only_present_only_OTU) ; do grep "$i" BACTAAA_zOTU.csv ; done > BACT_massive_pool_Wyth_Fract_share_total_pulled ;
for i in $(<BACT_massive_pool_soils_Fract_share_total_with_OTU_only_present_only_OTU) ; do grep "$i" BACTAAA_zOTU.csv ; done > BACT_massive_pool_soils_Fract_share_total_pulled ;
*************** to pull the right data from the OTU abundance matrix
cut -d , -f 401-408,420 BACT_massive_Bawb_pool_U_total_pulled > BACT_massive_Bawb_pool_U_total_sum
cut -d , -f 301-324,420 BACT_massive_Bawb_pool_I_total_pulled > BACT_massive_Bawb_pool_I_total_sum
cut -d , -f 1-8,17-24,33-40,49-56,420 BACT_massive_Bawb_pool_bulk_total_pulled > BACT_massive_Bawb_pool_bulk_total_sum
cut -d , -f 81-88,97-104,113-120,129-136,420 BACT_massive_Bawb_pool_RS_total_pulled > BACT_massive_Bawb_pool_RS_total_sum
cut -d , -f 145-152,161-168,177-184,193-200,420 BACT_massive_Bawb_pool_RP_total_pulled > BACT_massive_Bawb_pool_RP_total_sum
cut -d , -f 209-216,225-232,241-248,257-264,420 BACT_massive_Bawb_pool_E_total_pulled > BACT_massive_Bawb_pool_E_total_sum
cut -d , -f 409-416,420 BACT_massive_Wyth_pool_U_total_pulled > BACT_massive_Wyth_pool_U_total_sum
cut -d , -f 325-348,420 BACT_massive_Wyth_pool_I_total_pulled > BACT_massive_Wyth_pool_I_total_sum
cut -d , -f 9-16,25-32,41-48,57-64,420 BACT_massive_Wyth_pool_bulk_total_pulled > BACT_massive_Wyth_pool_bulk_total_sum
cut -d , -f 89-96,105-112,121-128,137-144,420 BACT_massive_Wyth_pool_RS_total_pulled > BACT_massive_Wyth_pool_RS_total_sum
cut -d , -f 153-160,169-176,185-192,201-208,420 BACT_massive_Wyth_pool_RP_total_pulled > BACT_massive_Wyth_pool_RP_total_sum
cut -d , -f 217-224,233-240,249-256,265-272,420 BACT_massive_Wyth_pool_E_total_pulled > BACT_massive_Wyth_pool_E_total_sum
cut -d , -f 401-408,420 BACT_massive_Bawb_pool_U_specif_total_pulled > BACT_massive_Bawb_pool_U_specif_total_sum
cut -d , -f 301-324,420 BACT_massive_Bawb_pool_I_specif_total_pulled > BACT_massive_Bawb_pool_I_specif_total_sum
cut -d , -f 1-8,17-24,33-40,49-56,420 BACT_massive_Bawb_pool_bulk_specif_total_pulled > BACT_massive_Bawb_pool_bulk_specif_total_sum
cut -d , -f 81-88,97-104,113-120,129-136,420 BACT_massive_Bawb_pool_RS_specif_total_pulled > BACT_massive_Bawb_pool_RS_specif_total_sum
cut -d , -f 145-152,161-168,177-184,193-200,420 BACT_massive_Bawb_pool_RP_specif_total_pulled > BACT_massive_Bawb_pool_RP_specif_total_sum
cut -d , -f 209-216,225-232,241-248,257-264,420 BACT_massive_Bawb_pool_E_specif_total_pulled > BACT_massive_Bawb_pool_E_specif_total_sum
cut -d , -f 409-416,420 BACT_massive_Wyth_pool_I_specif_total_pulled > BACT_massive_Wyth_pool_U_specif_total_sum
cut -d , -f 325-348,420 BACT_massive_Wyth_pool_U_specif_total_pulled > BACT_massive_Wyth_pool_I_specif_total_sum
cut -d , -f 9-16,25-32,41-48,57-64,420 BACT_massive_Wyth_pool_bulk_specif_total_pulled > BACT_massive_Wyth_pool_bulk_specif_total_sum
cut -d , -f 89-96,105-112,121-128,137-144,420 BACT_massive_Wyth_pool_RS_specif_total_pulled > BACT_massive_Wyth_pool_RS_specif_total_sum
cut -d , -f 153-160,169-176,185-192,201-208,420 BACT_massive_Wyth_pool_RP_specif_total_pulled > BACT_massive_Wyth_pool_RP_specif_total_sum
cut -d , -f 217-224,233-240,249-256,265-272,420 BACT_massive_Wyth_pool_E_specif_total_pulled > BACT_massive_Wyth_pool_E_specif_total_sum
cut -d , -f 1-8,420 BACT_massive_Bawb_pool_core-Bawb_Pea_bulk_total_pulled > BACT_massive_Bawb_pool_core-Bawb_Pea_bulk_total_sum
cut -d , -f 17-24,420 BACT_massive_Bawb_pool_core-Bawb_Med_bulk_total_pulled > BACT_massive_Bawb_pool_core-Bawb_Med_bulk_total_sum
cut -d , -f 33-40,420 BACT_massive_Bawb_pool_core-Bawb_Whe_bulk_total_pulled > BACT_massive_Bawb_pool_core-Bawb_Whe_bulk_total_sum
cut -d , -f 49-56,420 BACT_massive_Bawb_pool_core-Bawb_Ara_bulk_total_pulled > BACT_massive_Bawb_pool_core-Bawb_Ara_bulk_total_sum
cut -d , -f 81-88,420 BACT_massive_Bawb_pool_core-Bawb_Pea_RS_total_pulled > BACT_massive_Bawb_pool_core-Bawb_Pea_RS_total_sum
cut -d , -f 97-104,420 BACT_massive_Bawb_pool_core-Bawb_Med_RS_total_pulled > BACT_massive_Bawb_pool_core-Bawb_Med_RS_total_sum
cut -d , -f 113-120,420 BACT_massive_Bawb_pool_core-Bawb_Whe_RS_total_pulled > BACT_massive_Bawb_pool_core-Bawb_Whe_RS_total_sum
cut -d , -f 129-136,420 BACT_massive_Bawb_pool_core-Bawb_Ara_RS_total_pulled > BACT_massive_Bawb_pool_core-Bawb_Ara_RS_total_sum
cut -d , -f 145-152,420 BACT_massive_Bawb_pool_core-Bawb_Pea_RP_total_pulled > BACT_massive_Bawb_pool_core-Bawb_Pea_RP_total_sum
cut -d , -f 161-168,420 BACT_massive_Bawb_pool_core-Bawb_Med_RP_total_pulled > BACT_massive_Bawb_pool_core-Bawb_Med_RP_total_sum
cut -d , -f 177-184,420 BACT_massive_Bawb_pool_core-Bawb_Whe_RP_total_pulled > BACT_massive_Bawb_pool_core-Bawb_Whe_RP_total_sum
cut -d , -f 193-200,420 BACT_massive_Bawb_pool_core-Bawb_Ara_RP_total_pulled > BACT_massive_Bawb_pool_core-Bawb_Ara_RP_total_sum
cut -d , -f 209-216,420 BACT_massive_Bawb_pool_core-Bawb_Pea_E_total_pulled > BACT_massive_Bawb_pool_core-Bawb_Pea_E_total_sum
cut -d , -f 225-232,420 BACT_massive_Bawb_pool_core-Bawb_Med_E_total_pulled > BACT_massive_Bawb_pool_core-Bawb_Med_E_total_sum
cut -d , -f 241-248,420 BACT_massive_Bawb_pool_core-Bawb_Whe_E_total_pulled > BACT_massive_Bawb_pool_core-Bawb_Whe_E_total_sum
cut -d , -f 257-264,420 BACT_massive_Bawb_pool_core-Bawb_Ara_E_total_pulled > BACT_massive_Bawb_pool_core-Bawb_Ara_E_total_sum
cut -d , -f 9-16,420 BACT_massive_Wyth_pool_core-Wyth_Pea_bulk_total_pulled > BACT_massive_Wyth_pool_core-Wyth_Pea_bulk_total_sum
cut -d , -f 25-32,420 BACT_massive_Wyth_pool_core-Wyth_Med_bulk_total_pulled > BACT_massive_Wyth_pool_core-Wyth_Med_bulk_total_sum
cut -d , -f 41-48,420 BACT_massive_Wyth_pool_core-Wyth_Whe_bulk_total_pulled > BACT_massive_Wyth_pool_core-Wyth_Whe_bulk_total_sum
cut -d , -f 57-64,420 BACT_massive_Wyth_pool_core-Wyth_Ara_bulk_total_pulled > BACT_massive_Wyth_pool_core-Wyth_Ara_bulk_total_sum
cut -d , -f 89-96,420 BACT_massive_Wyth_pool_core-Wyth_Pea_RS_total_pulled > BACT_massive_Wyth_pool_core-Wyth_Pea_RS_total_sum
cut -d , -f 105-112,420 BACT_massive_Wyth_pool_core-Wyth_Med_RS_total_pulled > BACT_massive_Wyth_pool_core-Wyth_Med_RS_total_sum
cut -d , -f 121-128,420 BACT_massive_Wyth_pool_core-Wyth_Whe_RS_total_pulled > BACT_massive_Wyth_pool_core-Wyth_Whe_RS_total_sum
cut -d , -f 137-144,420 BACT_massive_Wyth_pool_core-Wyth_Ara_RS_total_pulled > BACT_massive_Wyth_pool_core-Wyth_Ara_RS_total_sum
cut -d , -f 153-160,420 BACT_massive_Wyth_pool_core-Wyth_Pea_RP_total_pulled > BACT_massive_Wyth_pool_core-Wyth_Pea_RP_total_sum
cut -d , -f 169-176,420 BACT_massive_Wyth_pool_core-Wyth_Med_RP_total_pulled > BACT_massive_Wyth_pool_core-Wyth_Med_RP_total_sum
cut -d , -f 185-192,420 BACT_massive_Wyth_pool_core-Wyth_Whe_RP_total_pulled > BACT_massive_Wyth_pool_core-Wyth_Whe_RP_total_sum
cut -d , -f 201-205,420 BACT_massive_Wyth_pool_core-Wyth_Ara_RP_total_pulled > BACT_massive_Wyth_pool_core-Wyth_Ara_RP_total_sum
cut -d , -f 217-224,420 BACT_massive_Wyth_pool_core-Wyth_Pea_E_total_pulled > BACT_massive_Wyth_pool_core-Wyth_Pea_E_total_sum
cut -d , -f 233-240,420 BACT_massive_Wyth_pool_core-Wyth_Med_E_total_pulled > BACT_massive_Wyth_pool_core-Wyth_Med_E_total_sum
cut -d , -f 249-256,420 BACT_massive_Wyth_pool_core-Wyth_Whe_E_total_pulled > BACT_massive_Wyth_pool_core-Wyth_Whe_E_total_sum
cut -d , -f 265-269,420 BACT_massive_Wyth_pool_core-Wyth_Ara_E_total_pulled > BACT_massive_Wyth_pool_core-Wyth_Ara_E_total_sum
cut -d , -f 401-416,420 BACT_massive_pool_unpl_comb_total_pulled > BACT_massive_pool_unpl_comb_total_sum
cut -d , -f 301-348,420 BACT_massive_pool_init_comb_total_pulled > BACT_massive_pool_init_comb_total_sum
cut -d , -f 1-64,420 BACT_massive_pool_bulk_comb_total_pulled > BACT_massive_pool_bulk_comb_total_sum
cut -d , -f 81-144,420 BACT_massive_pool_RS_comb_total_pulled > BACT_massive_pool_RS_comb_total_sum
cut -d , -f 145-201,420 BACT_massive_pool_RP_comb_total_pulled > BACT_massive_pool_RP_comb_total_sum
cut -d , -f 209-272,420 BACT_massive_pool_E_comb_total_pulled > BACT_massive_pool_E_comb_total_sum
cut -d , -f 301-324,401-408,420 BACT_massive_Bawb_pool_I-U_total_pulled > BACT_massive_Bawb_pool_I-U_total_sum
cut -d , -f 301-324,1-8,17-24,33-40,49-56,420 BACT_massive_Bawb_pool_U-B_total_pulled > BACT_massive_Bawb_pool_U-B_total_sum
cut -d , -f 1-8,17-24,33-40,49-56,81-88,97-104,113-120,129-136,420 BACT_massive_Bawb_pool_B-RS_total_pulled > BACT_massive_Bawb_pool_B-RS_total_sum
cut -d , -f 81-88,97-104,113-120,129-136,145-152,161-168,177-184,193-200,420 BACT_massive_Bawb_pool_RS-RP_total_pulled > BACT_massive_Bawb_pool_RS-RP_total_sum
cut -d , -f 145-152,161-168,177-184,193-200,209-216,225-232,241-248,257-264,420 BACT_massive_Bawb_pool_RP-RA_total_pulled > BACT_massive_Bawb_pool_RP-RA_total_sum
cut -d , -f 325-348,409-416,420 BACT_massive_Wyth_pool_I-U_total_pulled > BACT_massive_Wyth_pool_I-U_total_sum
cut -d , -f 325-348,9-16,25-32,41-48,57-64,420 BACT_massive_Wyth_pool_I-B_total_pulled > BACT_massive_Wyth_pool_I-B_total_sum
cut -d , -f 9-16,25-32,41-48,57-64,89-96,105-112,121-128,137-144,420 BACT_massive_Wyth_pool_B-RS_total_pulled > BACT_massive_Wyth_pool_B-RS_total_sum
cut -d , -f 89-96,105-112,121-128,137-144,420 BACT_massive_Wyth_pool_RS-RP_total_pulled > BACT_massive_Wyth_pool_RS-RP_total_sum
cut -d , -f 153-160,169-176,185-192,201-208,420 BACT_massive_Wyth_pool_RP-RA_total_pulled > BACT_massive_Wyth_pool_RP-RA_total_sum
cut -d , -f 209-216,225-232,241-248,257-264,401-408,420 BACT_massive_Bawb_pool_UtoE_total_pulled > BACT_massive_Bawb_pool_UtoE_total_sum
cut -d , -f 209-216,225-232,241-248,257-264,301-324,420 BACT_massive_Bawb_pool_ItoE_total_pulled > BACT_massive_Bawb_pool_ItoE_total_sum
cut -d , -f 209-216,225-232,241-248,257-264,1-8,17-24,33-40,49-56,420 BACT_massive_Bawb_pool_BtoE_total_pulled > BACT_massive_Bawb_pool_BtoE_total_sum
cut -d , -f 209-216,225-232,241-248,257-264,81-88,97-104,113-120,129-136,420 BACT_massive_Bawb_pool_RStoE_total_pulled > BACT_massive_Bawb_pool_RStoE_total_sum
cut -d , -f 209-216,225-232,241-248,257-264,145-152,161-168,177-184,193-200,420 BACT_massive_Bawb_pool_RPtoE_total_pulled > BACT_massive_Bawb_pool_RPtoE_total_sum
cut -d , -f 217-224,233-240,249-256,265-272,409-416,420 BACT_massive_Wyth_pool_UtoE_total_pulled > BACT_massive_Wyth_pool_UtoE_total_sum
cut -d , -f 217-224,233-240,249-256,265-272,325-348,420 BACT_massive_Wyth_pool_ItoE_total_pulled > BACT_massive_Wyth_pool_ItoE_total_sum
cut -d , -f 217-224,233-240,249-256,265-272,9-16,25-32,41-48,57-64,420 BACT_massive_Wyth_pool_BtoE_total_pulled > BACT_massive_Wyth_pool_BtoE_total_sum
cut -d , -f 217-224,233-240,249-256,265-272,89-96,105-112,121-128,137-144,420 BACT_massive_Wyth_pool_RStoE_total_pulled > BACT_massive_Wyth_pool_RStoE_total_sum
cut -d , -f 217-224,233-240,249-256,265-272,9-16,25-32,41-48,57-64,420 BACT_massive_Wyth_pool_RPtoE_total_pulled > BACT_massive_Wyth_pool_RPtoE_total_sum
cut -d , -f 1-8,17-24,33-40,49-56,81-88,97-104,113-120,129-136,145-152,161-168,177-184,193-200,209-216,225-232,241-248,257-264,420 BACT_massive_pool_Fract_share_total_pulled > BACT_massive_pool_Fract_share_total_sum
cut -d , -f 9-16,25-32,41-48,57-64,89-96,105-112,121-128,137-144,153-160,169-176,185-192,201-208,217-224,233-240,249-256,265-272,420 BACT_massive_pool_Wyth_Fract_share_total_pulled > BACT_massive_pool_Wyth_Fract_share_total_sum
cut -d , -f 1-8,17-24,33-40,49-56,81-88,97-104,113-120,129-136,145-152,161-168,177-184,193-200,209-216,225-232,241-248,257-264,9-16,25-32,41-48,57-64,89-96,105-112,121-128,137-144,153-160,169-176,185-192,201-208,217-224,233-240,249-256,265-272,420 BACT_massive_pool_soils_Fract_share_total_pulled > BACT_massive_pool_soils_Fract_share_total_sum
for f in BACT_massive_*_sum ; do sed -i 's/|/_/g' $f ; done ;
**** now look for specific phyla - and also count all other phyla - to be used as "other phyla" in the Venns annotation - Fig S4 (?)
for f in BACT_massive_*_sum ; do grep Acidobacteria $f > $f\Acidobacteria_phylum ; done
for f in BACT_massive_*_sum ; do grep Actinobacteria $f > $f\Actinobacteria_phylum ; done
for f in BACT_massive_*_sum ; do grep Chloroflexi $f > $f\Chlorofexi_phylum ; done
for f in BACT_massive_*_sum ; do grep Alphaproteobacteria $f > $f\Alpha_phylum ; done
for f in BACT_massive_*_sum ; do grep Betaproteobacteria $f > $f\Beta_phylum ; done
for f in BACT_massive_*_sum ; do grep Gammaproteobacteria $f > $f\Gamma_phylum ; done
for f in BACT_massive_*_sum ; do grep Thaumarchaeota $f > $f\Thauma_phylum ; done
for f in BACT_massive_*_sum ; do grep Verrucomicrobia $f > $f\Verruco_phylum ; done
for f in BACT_massive_*_sum ; do awk '!/Acidobacteria/ && !/Actinobacteria/ && !/Alphaproteobacteria/ && !/Betaproteobacteria/ && !/Chloroflexi/ && !/Gammaproteobacteria/ && !/Thaumarchaeota/ && !/Verrucomicrobia/' $f > $f\other_phylum ; done
for f in BACT_massive_*_sum*_phylum ; do sed -i 's/[A-Za-z].*//g' $f ; done
for f in BACT_massive_*_sum*_phylum ; do cut -f2- $f | sed 's/,/+/g' | sed 's/+/+0/g' | sed 's/\t/+/g' | sed 's/++/+/g' | sed 's/^+//g' | bc > $f\sum.csv ; done ;
for f in BACT_massive_*_sum*_phylumsum.csv ; do paste -sd+ $f | bc > $f\phylum_total ; done
for f in BACT_massive_*_sum ; do sed -i 's/[A-Z].*//g' $f ; done
for f in BACT_massive_*_total_sum ; do cut -f2- $f | sed 's/,/+/g' | sed 's/+/+0/g' | sed 's/\t/+/g' | sed 's/++/+/g' | sed 's/^+//g' | bc > $f\sum.csv ; done ;
for f in BACT_massive_*_total_sumsum.csv ; do paste -sd+ $f | bc > $f\for_other_phyla ; done
**** some phyla are not represented in all the groups - add "0" so that the final table is easy to manipulate
find *phylum_total -empty > empty_list
sed -i 's/^/echo "0" >> /g' empty_list
bash empty_list
for f in BACT_massive_*_sum*_phylumsum.csvphylum_total ; do head -1 -v $f ; done > BACT_to_plot
find *for_other_phyla -empty > empty_list2
sed -i 's/^/echo "0" >> /g' empty_list2
bash empty_list2
for f in BACT_*for_other_phyla ; do head -1 -v $f ; done > BACT_to_plot_other_phyla
sed -i '/^$/d' BACT_to_plot_other_phyla
sed -i 's/==>//g' BACT_to_plot ;
sed -i 's/==>//g' BACT_to_plot_other_phyla ;
**** now clean up the table BACT_to_plot
sed -i 's/ //g' BACT_to_plot ;
awk '{if (NR%18==0){a=a $0" ";print a; a=""} else a=a $0" "}END{print}' BACT_to_plot > A
sed -i 's/\.//g' A
sed -i 's/<//g' A
sed -i 's/=//g' A
sed -i 's/-//g' A
sed -i 's/[A-Za-z]//g' A
sed -i 's/_//g' A
sed -i 's/ / /g' A
sed -i 's/^ //g' A
sed -i '1 i\ Acidobacteria Actinobacteria Alphaproteobacteria Betaproteobacteria Chloroflexi Gammaproteobacteria other Thaumarchaeota Verrucomicrobia' A
ls *pulled > list_with_category_name ;
sed -i '1 i\ ' list_with_category_name ;
paste list_with_category_name A > BACT_to_plot_formatted ;
sed '/BACT/d' BACT_to_plot_other_phyla > BACT_to_plot_other_phyla_numbersonly
paste BACT_to_plot_formatted BACT_to_plot_other_phyla_numbersonly > BACT_to_plot_formatted_ready
**** to get the total number of reads per given set of samples
cut -d , -f 401-408 BACTAAA_zOTU.csv > total_sum_for_BACT_massive_Bawb_pool_U_total
cut -d , -f 301-324 BACTAAA_zOTU.csv > total_sum_for_BACT_massive_Bawb_pool_I_total
cut -d , -f 1-8,17-24,33-40,49-56 BACTAAA_zOTU.csv > total_sum_for_BACT_massive_Bawb_pool_bulk_total
cut -d , -f 81-88,97-104,113-120,129-136 BACTAAA_zOTU.csv > total_sum_for_BACT_massive_Bawb_pool_RS_total
cut -d , -f 145-152,161-168,177-184,193-200 BACTAAA_zOTU.csv > total_sum_for_BACT_massive_Bawb_pool_RP_total
cut -d , -f 209-216,225-232,241-248,257-264 BACTAAA_zOTU.csv > total_sum_for_BACT_massive_Bawb_pool_E_total
cut -d , -f 409-416 BACTAAA_zOTU.csv > total_sum_for_BACT_massive_Wyth_pool_U_total
cut -d , -f 325-348 BACTAAA_zOTU.csv > total_sum_for_BACT_massive_Wyth_pool_I_total
cut -d , -f 9-16,25-32,41-48,57-64 BACTAAA_zOTU.csv > total_sum_for_BACT_massive_Wyth_pool_bulk_total
cut -d , -f 89-96,105-112,121-128,137-144 BACTAAA_zOTU.csv > total_sum_for_BACT_massive_Wyth_pool_RS_total
cut -d , -f 153-160,169-176,185-192,201-208 BACTAAA_zOTU.csv > total_sum_for_BACT_massive_Wyth_pool_RP_total
cut -d , -f 217-224,233-240,249-256,265-272 BACTAAA_zOTU.csv > total_sum_for_BACT_massive_Wyth_pool_E_total
for f in total_sum_for_BACT_massive_*_total ; do sed -i '/[A-Z]/d' $f ; done ;
for f in total_sum_for_BACT_massive_*_total ; do sed 's/,/+/g' $f | sed 's/+/+0/g' | sed 's/\t/+/g' | sed 's/++/+/g' | sed 's/^+//g' | bc > $f\sum ; done ;
for f in total_sum_for_BACT_massive_*_totalsum; do paste -sd+ $f | bc > $f\total ; done
for f in total_sum_for_BACT_massive_*_bulk ; do sed -i '/[A-Z]/d' $f ; done ;
for f in total_sum_for_BACT_massive_*_RS ; do sed -i '/[A-Z]/d' $f ; done ;
for f in total_sum_for_BACT_massive_*_RP ; do sed -i '/[A-Z]/d' $f ; done ;
for f in total_sum_for_BACT_massive_*_E ; do sed -i '/[A-Z]/d' $f ; done ;
for f in total_sum_for_BACT_massive_*_bulk ; do sed 's/,/+/g' $f | sed 's/+/+0/g' | sed 's/\t/+/g' | sed 's/++/+/g' | sed 's/^+//g' | bc > $f\sum ; done ;
for f in total_sum_for_BACT_massive_*_RS ; do sed 's/,/+/g' $f | sed 's/+/+0/g' | sed 's/\t/+/g' | sed 's/++/+/g' | sed 's/^+//g' | bc > $f\sum ; done ;
for f in total_sum_for_BACT_massive_*_RP ; do sed 's/,/+/g' $f | sed 's/+/+0/g' | sed 's/\t/+/g' | sed 's/++/+/g' | sed 's/^+//g' | bc > $f\sum ; done ;
for f in total_sum_for_BACT_massive_*_E ; do sed 's/,/+/g' $f | sed 's/+/+0/g' | sed 's/\t/+/g' | sed 's/++/+/g' | sed 's/^+//g' | bc > $f\sum ; done ;
for f in total_sum_for_BACT_massive_*_bulksum ; do paste -sd+ $f | bc > $f\total ; done
for f in total_sum_for_BACT_massive_*_RSsum ; do paste -sd+ $f | bc > $f\total ; done
for f in total_sum_for_BACT_massive_*_RPsum ; do paste -sd+ $f | bc > $f\total ; done
for f in total_sum_for_BACT_massive_*_Esum ; do paste -sd+ $f | bc > $f\total ; done
for f in total_sum_for_BACT_massive_*_pool_I_total ; do sed 's/,/+/g' $f | sed 's/+/+0/g' | sed 's/\t/+/g' | sed 's/++/+/g' | sed 's/^+//g' | bc > $f\sum ; done ;
for f in total_sum_for_BACT_massive_*_pool_I_totalsum ; do paste -sd+ $f | bc > $f\total ; done
for f in total_sum_for_BACT_massive_*_pool_U_total ; do sed 's/,/+/g' $f | sed 's/+/+0/g' | sed 's/\t/+/g' | sed 's/++/+/g' | sed 's/^+//g' | bc > $f\sum ; done ;
for f in total_sum_for_BACT_massive_*_pool_U_totalsum ; do paste -sd+ $f | bc > $f\total ; done
**** the total_sum_for_BACT_massive_*_totalsumtotal have the total number of reads that were found in a given set of samples - the final phylum level data should be divided by these values (manual step in Excel)

## Sheet: sheet8;ENA_sample_list
sheet7; a list of samples submitted to EBI database: Bawb-Bawburgh soil, Wyth-Wytham soil, Med - Medicago, Whe - Wheat, Ara - Arabidopsis, RS - rhizosphere, RP - rhizoplane, RA - root-associated, init - initial
samples correspond to sheet8, 9 and 10 namings
sample_alias	instrument_model	library_name	library_source	library_selection	library_strategy	design_description	library_construction_protocol	insert_size	forward_file_name	forward_file_md5	reverse_file_name	reverse_file_md5
PRJEB270651	Illumina Miseq	Bawb_bact_Pea_bulk_1	METAGENOMIC	PCR	AMPLICON	Plant_fractions		300	R1_bact_smpl001.fastq.gz		R2_bact_smpl001.fastq.gz
PRJEB270652	Illumina Miseq	Bawb_bact_Pea_bulk_2	METAGENOMIC	PCR	AMPLICON	Plant_fractions		300	R1_bact_smpl002.fastq.gz		R2_bact_smpl002.fastq.gz
PRJEB270653	Illumina Miseq	Bawb_bact_Pea_bulk_3	METAGENOMIC	PCR	AMPLICON	Plant_fractions		300	R1_bact_smpl003.fastq.gz		R2_bact_smpl003.fastq.gz
PRJEB270654	Illumina Miseq	Bawb_bact_Pea_bulk_4	METAGENOMIC	PCR	AMPLICON	Plant_fractions		300	R1_bact_smpl004.fastq.gz		R2_bact_smpl004.fastq.gz
PRJEB270655	Illumina Miseq	Bawb_bact_Pea_bulk_5	METAGENOMIC	PCR	AMPLICON	Plant_fractions		300	R1_bact_smpl005.fastq.gz		R2_bact_smpl005.fastq.gz
PRJEB270656	Illumina Miseq	Bawb_bact_Pea_bulk_6	METAGENOMIC	PCR	AMPLICON	Plant_fractions		300	R1_bact_smpl006.fastq.gz		R2_bact_smpl006.fastq.gz
PRJEB270657	Illumina Miseq	Bawb_bact_Pea_bulk_7	METAGENOMIC	PCR	AMPLICON	Plant_fractions		300	R1_bact_smpl007.fastq.gz		R2_bact_smpl007.fastq.gz
PRJEB270658	Illumina Miseq	Bawb_bact_Pea_bulk_8	METAGENOMIC	PCR	AMPLICON	Plant_fractions		300	R1_bact_smpl008.fastq.gz		R2_bact_smpl008.fastq.gz
PRJEB270659	Illumina Miseq	Wyth_bact_Pea_bulk_1	METAGENOMIC	PCR	AMPLICON	Plant_fractions		300	R1_bact_smpl009.fastq.gz		R2_bact_smpl009.fastq.gz
PRJEB2706510	Illumina Miseq	Wyth_bact_Pea_bulk_2	METAGENOMIC	PCR	AMPLICON	Plant_fractions		300	R1_bact_smpl010.fastq.gz		R2_bact_smpl010.fastq.gz
PRJEB2706511	Illumina Miseq	Wyth_bact_Pea_bulk_3	METAGENOMIC	PCR	AMPLICON	Plant_fractions		300	R1_bact_smpl011.fastq.gz		R2_bact_smpl011.fastq.gz
PRJEB2706512	Illumina Miseq	Wyth_bact_Pea_bulk_4	METAGENOMIC	PCR	AMPLICON	Plant_fractions		300	R1_bact_smpl012.fastq.gz		R2_bact_smpl012.fastq.gz
PRJEB2706513	Illumina Miseq	Wyth_bact_Pea_bulk_5	METAGENOMIC	PCR	AMPLICON	Plant_fractions		300	R1_bact_smpl013.fastq.gz		R2_bact_smpl013.fastq.gz
PRJEB2706514	Illumina Miseq	Wyth_bact_Pea_bulk_6	METAGENOMIC	PCR	AMPLICON	Plant_fractions		300	R1_bact_smpl014.fastq.gz		R2_bact_smpl014.fastq.gz
PRJEB2706515	Illumina Miseq	Wyth_bact_Pea_bulk_7	METAGENOMIC	PCR	AMPLICON	Plant_fractions		300	R1_bact_smpl015.fastq.gz		R2_bact_smpl015.fastq.gz
PRJEB2706516	Illumina Miseq	Wyth_bact_Pea_bulk_8	METAGENOMIC	PCR	AMPLICON	Plant_fractions		300	R1_bact_smpl016.fastq.gz		R2_bact_smpl016.fastq.gz
PRJEB2706517	Illumina Miseq	Bawb_bact_Med_bulk_1	METAGENOMIC	PCR	AMPLICON	Plant_fractions		300	R1_bact_smpl017.fastq.gz		R2_bact_smpl017.fastq.gz
PRJEB2706518	Illumina Miseq	Bawb_bact_Med_bulk_2	METAGENOMIC	PCR	AMPLICON	Plant_fractions		300	R1_bact_smpl018.fastq.gz		R2_bact_smpl018.fastq.gz
PRJEB2706519	Illumina Miseq	Bawb_bact_Med_bulk_3	METAGENOMIC	PCR	AMPLICON	Plant_fractions		300	R1_bact_smpl019.fastq.gz		R2_bact_smpl019.fastq.gz
PRJEB2706520	Illumina Miseq	Bawb_bact_Med_bulk_4	METAGENOMIC	PCR	AMPLICON	Plant_fractions		300	R1_bact_smpl020.fastq.gz		R2_bact_smpl020.fastq.gz
PRJEB2706521	Illumina Miseq	Bawb_bact_Med_bulk_5	METAGENOMIC	PCR	AMPLICON	Plant_fractions		300	R1_bact_smpl021.fastq.gz		R2_bact_smpl021.fastq.gz
PRJEB2706522	Illumina Miseq	Bawb_bact_Med_bulk_6	METAGENOMIC	PCR	AMPLICON	Plant_fractions		300	R1_bact_smpl022.fastq.gz		R2_bact_smpl022.fastq.gz
PRJEB2706523	Illumina Miseq	Bawb_bact_Med_bulk_7	METAGENOMIC	PCR	AMPLICON	Plant_fractions		300	R1_bact_smpl023.fastq.gz		R2_bact_smpl023.fastq.gz
PRJEB2706524	Illumina Miseq	Bawb_bact_Med_bulk_8	METAGENOMIC	PCR	AMPLICON	Plant_fractions		300	R1_bact_smpl024.fastq.gz		R2_bact_smpl024.fastq.gz
PRJEB2706525	Illumina Miseq	Wyth_bact_Med_bulk_1	METAGENOMIC	PCR	AMPLICON	Plant_fractions		300	R1_bact_smpl025.fastq.gz		R2_bact_smpl025.fastq.gz
PRJEB2706526	Illumina Miseq	Wyth_bact_Med_bulk_2	METAGENOMIC	PCR	AMPLICON	Plant_fractions		300	R1_bact_smpl026.fastq.gz		R2_bact_smpl026.fastq.gz
PRJEB2706527	Illumina Miseq	Wyth_bact_Med_bulk_3	METAGENOMIC	PCR	AMPLICON	Plant_fractions		300	R1_bact_smpl027.fastq.gz		R2_bact_smpl027.fastq.gz
PRJEB2706528	Illumina Miseq	Wyth_bact_Med_bulk_4	METAGENOMIC	PCR	AMPLICON	Plant_fractions		300	R1_bact_smpl028.fastq.gz		R2_bact_smpl028.fastq.gz
PRJEB2706529	Illumina Miseq	Wyth_bact_Med_bulk_5	METAGENOMIC	PCR	AMPLICON	Plant_fractions		300	R1_bact_smpl029.fastq.gz		R2_bact_smpl029.fastq.gz
PRJEB2706530	Illumina Miseq	Wyth_bact_Med_bulk_6	METAGENOMIC	PCR	AMPLICON	Plant_fractions		300	R1_bact_smpl030.fastq.gz		R2_bact_smpl030.fastq.gz
PRJEB2706531	Illumina Miseq	Wyth_bact_Med_bulk_7	METAGENOMIC	PCR	AMPLICON	Plant_fractions		300	R1_bact_smpl031.fastq.gz		R2_bact_smpl031.fastq.gz
PRJEB2706532	Illumina Miseq	Wyth_bact_Med_bulk_8	METAGENOMIC	PCR	AMPLICON	Plant_fractions		300	R1_bact_smpl032.fastq.gz		R2_bact_smpl032.fastq.gz
PRJEB2706533	Illumina Miseq	Bawb_bact_Whe_bulk_1	METAGENOMIC	PCR	AMPLICON	Plant_fractions		300	R1_bact_smpl033.fastq.gz		R2_bact_smpl033.fastq.gz
PRJEB2706534	Illumina Miseq	Bawb_bact_Whe_bulk_2	METAGENOMIC	PCR	AMPLICON	Plant_fractions		300	R1_bact_smpl034.fastq.gz		R2_bact_smpl034.fastq.gz
PRJEB2706535	Illumina Miseq	Bawb_bact_Whe_bulk_3	METAGENOMIC	PCR	AMPLICON	Plant_fractions		300	R1_bact_smpl035.fastq.gz		R2_bact_smpl035.fastq.gz
PRJEB2706536	Illumina Miseq	Bawb_bact_Whe_bulk_4	METAGENOMIC	PCR	AMPLICON	Plant_fractions		300	R1_bact_smpl036.fastq.gz		R2_bact_smpl036.fastq.gz
PRJEB2706537	Illumina Miseq	Bawb_bact_Whe_bulk_5	METAGENOMIC	PCR	AMPLICON	Plant_fractions		300	R1_bact_smpl037.fastq.gz		R2_bact_smpl037.fastq.gz
PRJEB2706538	Illumina Miseq	Bawb_bact_Whe_bulk_6	METAGENOMIC	PCR	AMPLICON	Plant_fractions		300	R1_bact_smpl038.fastq.gz		R2_bact_smpl038.fastq.gz
PRJEB2706539	Illumina Miseq	Bawb_bact_Whe_bulk_7	METAGENOMIC	PCR	AMPLICON	Plant_fractions		300	R1_bact_smpl039.fastq.gz		R2_bact_smpl039.fastq.gz
PRJEB2706540	Illumina Miseq	Bawb_bact_Whe_bulk_8	METAGENOMIC	PCR	AMPLICON	Plant_fractions		300	R1_bact_smpl040.fastq.gz		R2_bact_smpl040.fastq.gz
PRJEB2706541	Illumina Miseq	Wyth_bact_Whe_bulk_1	METAGENOMIC	PCR	AMPLICON	Plant_fractions		300	R1_bact_smpl041.fastq.gz		R2_bact_smpl041.fastq.gz
PRJEB2706542	Illumina Miseq	Wyth_bact_Whe_bulk_2	METAGENOMIC	PCR	AMPLICON	Plant_fractions		300	R1_bact_smpl042.fastq.gz		R2_bact_smpl042.fastq.gz
PRJEB2706543	Illumina Miseq	Wyth_bact_Whe_bulk_3	METAGENOMIC	PCR	AMPLICON	Plant_fractions		300	R1_bact_smpl043.fastq.gz		R2_bact_smpl043.fastq.gz
PRJEB2706544	Illumina Miseq	Wyth_bact_Whe_bulk_4	METAGENOMIC	PCR	AMPLICON	Plant_fractions		300	R1_bact_smpl044.fastq.gz		R2_bact_smpl044.fastq.gz
PRJEB2706545	Illumina Miseq	Wyth_bact_Whe_bulk_5	METAGENOMIC	PCR	AMPLICON	Plant_fractions		300	R1_bact_smpl045.fastq.gz		R2_bact_smpl045.fastq.gz
PRJEB2706546	Illumina Miseq	Wyth_bact_Whe_bulk_6	METAGENOMIC	PCR	AMPLICON	Plant_fractions		300	R1_bact_smpl046.fastq.gz		R2_bact_smpl046.fastq.gz
PRJEB2706547	Illumina Miseq	Wyth_bact_Whe_bulk_7	METAGENOMIC	PCR	AMPLICON	Plant_fractions		300	R1_bact_smpl047.fastq.gz		R2_bact_smpl047.fastq.gz
PRJEB2706548	Illumina Miseq	Wyth_bact_Whe_bulk_8	METAGENOMIC	PCR	AMPLICON	Plant_fractions		300	R1_bact_smpl048.fastq.gz		R2_bact_smpl048.fastq.gz
PRJEB2706549	Illumina Miseq	Bawb_bact_Ara_bulk_1	METAGENOMIC	PCR	AMPLICON	Plant_fractions		300	R1_bact_smpl049.fastq.gz		R2_bact_smpl049.fastq.gz
PRJEB2706550	Illumina Miseq	Bawb_bact_Ara_bulk_2	METAGENOMIC	PCR	AMPLICON	Plant_fractions		300	R1_bact_smpl050.fastq.gz		R2_bact_smpl050.fastq.gz
PRJEB2706551	Illumina Miseq	Bawb_bact_Ara_bulk_3	METAGENOMIC	PCR	AMPLICON	Plant_fractions		300	R1_bact_smpl051.fastq.gz		R2_bact_smpl051.fastq.gz
PRJEB2706552	Illumina Miseq	Bawb_bact_Ara_bulk_4	METAGENOMIC	PCR	AMPLICON	Plant_fractions		300	R1_bact_smpl052.fastq.gz		R2_bact_smpl052.fastq.gz
PRJEB2706553	Illumina Miseq	Bawb_bact_Ara_bulk_5	METAGENOMIC	PCR	AMPLICON	Plant_fractions		300	R1_bact_smpl053.fastq.gz		R2_bact_smpl053.fastq.gz
PRJEB2706554	Illumina Miseq	Bawb_bact_Ara_bulk_6	METAGENOMIC	PCR	AMPLICON	Plant_fractions		300	R1_bact_smpl054.fastq.gz		R2_bact_smpl054.fastq.gz
PRJEB2706555	Illumina Miseq	Bawb_bact_Ara_bulk_7	METAGENOMIC	PCR	AMPLICON	Plant_fractions		300	R1_bact_smpl055.fastq.gz		R2_bact_smpl055.fastq.gz
PRJEB2706556	Illumina Miseq	Bawb_bact_Ara_bulk_8	METAGENOMIC	PCR	AMPLICON	Plant_fractions		300	R1_bact_smpl056.fastq.gz		R2_bact_smpl056.fastq.gz
PRJEB2706557	Illumina Miseq	Wyth_bact_Ara_bulk_1	METAGENOMIC	PCR	AMPLICON	Plant_fractions		300	R1_bact_smpl057.fastq.gz		R2_bact_smpl057.fastq.gz
PRJEB2706558	Illumina Miseq	Wyth_bact_Ara_bulk_2	METAGENOMIC	PCR	AMPLICON	Plant_fractions		300	R1_bact_smpl058.fastq.gz		R2_bact_smpl058.fastq.gz
PRJEB2706559	Illumina Miseq	Wyth_bact_Ara_bulk_3	METAGENOMIC	PCR	AMPLICON	Plant_fractions		300	R1_bact_smpl059.fastq.gz		R2_bact_smpl059.fastq.gz
PRJEB2706560	Illumina Miseq	Wyth_bact_Ara_bulk_4	METAGENOMIC	PCR	AMPLICON	Plant_fractions		300	R1_bact_smpl060.fastq.gz		R2_bact_smpl060.fastq.gz
PRJEB2706561	Illumina Miseq	Wyth_bact_Ara_bulk_5	METAGENOMIC	PCR	AMPLICON	Plant_fractions		300	R1_bact_smpl061.fastq.gz		R2_bact_smpl061.fastq.gz
PRJEB2706562	Illumina Miseq	Wyth_bact_Ara_bulk_6	METAGENOMIC	PCR	AMPLICON	Plant_fractions		300	R1_bact_smpl062.fastq.gz		R2_bact_smpl062.fastq.gz
PRJEB2706563	Illumina Miseq	Wyth_bact_Ara_bulk_7	METAGENOMIC	PCR	AMPLICON	Plant_fractions		300	R1_bact_smpl063.fastq.gz		R2_bact_smpl063.fastq.gz
PRJEB2706564	Illumina Miseq	Wyth_bact_Ara_bulk_8	METAGENOMIC	PCR	AMPLICON	Plant_fractions		300	R1_bact_smpl064.fastq.gz		R2_bact_smpl064.fastq.gz
PRJEB2706565	Illumina Miseq	Bawb_bact_Pea_RS_1	METAGENOMIC	PCR	AMPLICON	Plant_fractions		300	R1_bact_smpl081.fastq.gz		R2_bact_smpl081.fastq.gz
PRJEB2706566	Illumina Miseq	Bawb_bact_Pea_RS_2	METAGENOMIC	PCR	AMPLICON	Plant_fractions		300	R1_bact_smpl082.fastq.gz		R2_bact_smpl082.fastq.gz
PRJEB2706567	Illumina Miseq	Bawb_bact_Pea_RS_3	METAGENOMIC	PCR	AMPLICON	Plant_fractions		300	R1_bact_smpl083.fastq.gz		R2_bact_smpl083.fastq.gz
PRJEB2706568	Illumina Miseq	Bawb_bact_Pea_RS_4	METAGENOMIC	PCR	AMPLICON	Plant_fractions		300	R1_bact_smpl084.fastq.gz		R2_bact_smpl084.fastq.gz
PRJEB2706569	Illumina Miseq	Bawb_bact_Pea_RS_5	METAGENOMIC	PCR	AMPLICON	Plant_fractions		300	R1_bact_smpl085.fastq.gz		R2_bact_smpl085.fastq.gz
PRJEB2706570	Illumina Miseq	Bawb_bact_Pea_RS_6	METAGENOMIC	PCR	AMPLICON	Plant_fractions		300	R1_bact_smpl086.fastq.gz		R2_bact_smpl086.fastq.gz
PRJEB2706571	Illumina Miseq	Bawb_bact_Pea_RS_7	METAGENOMIC	PCR	AMPLICON	Plant_fractions		300	R1_bact_smpl087.fastq.gz		R2_bact_smpl087.fastq.gz
PRJEB2706572	Illumina Miseq	Bawb_bact_Pea_RS_8	METAGENOMIC	PCR	AMPLICON	Plant_fractions		300	R1_bact_smpl088.fastq.gz		R2_bact_smpl088.fastq.gz
PRJEB2706573	Illumina Miseq	Wyth_bact_Pea_RS_1	METAGENOMIC	PCR	AMPLICON	Plant_fractions		300	R1_bact_smpl089.fastq.gz		R2_bact_smpl089.fastq.gz
PRJEB2706574	Illumina Miseq	Wyth_bact_Pea_RS_2	METAGENOMIC	PCR	AMPLICON	Plant_fractions		300	R1_bact_smpl090.fastq.gz		R2_bact_smpl090.fastq.gz
PRJEB2706575	Illumina Miseq	Wyth_bact_Pea_RS_3	METAGENOMIC	PCR	AMPLICON	Plant_fractions		300	R1_bact_smpl091.fastq.gz		R2_bact_smpl091.fastq.gz
PRJEB2706576	Illumina Miseq	Wyth_bact_Pea_RS_4	METAGENOMIC	PCR	AMPLICON	Plant_fractions		300	R1_bact_smpl092.fastq.gz		R2_bact_smpl092.fastq.gz
PRJEB2706577	Illumina Miseq	Wyth_bact_Pea_RS_5	METAGENOMIC	PCR	AMPLICON	Plant_fractions		300	R1_bact_smpl093.fastq.gz		R2_bact_smpl093.fastq.gz
PRJEB2706578	Illumina Miseq	Wyth_bact_Pea_RS_6	METAGENOMIC	PCR	AMPLICON	Plant_fractions		300	R1_bact_smpl094.fastq.gz		R2_bact_smpl094.fastq.gz
PRJEB2706579	Illumina Miseq	Wyth_bact_Pea_RS_7	METAGENOMIC	PCR	AMPLICON	Plant_fractions		300	R1_bact_smpl095.fastq.gz		R2_bact_smpl095.fastq.gz
PRJEB2706580	Illumina Miseq	Wyth_bact_Pea_RS_8	METAGENOMIC	PCR	AMPLICON	Plant_fractions		300	R1_bact_smpl096.fastq.gz		R2_bact_smpl096.fastq.gz
PRJEB2706581	Illumina Miseq	Bawb_bact_Med_RS_1	METAGENOMIC	PCR	AMPLICON	Plant_fractions		300	R1_bact_smpl097.fastq.gz		R2_bact_smpl097.fastq.gz
PRJEB2706582	Illumina Miseq	Bawb_bact_Med_RS_2	METAGENOMIC	PCR	AMPLICON	Plant_fractions		300	R1_bact_smpl098.fastq.gz		R2_bact_smpl098.fastq.gz
PRJEB2706583	Illumina Miseq	Bawb_bact_Med_RS_3	METAGENOMIC	PCR	AMPLICON	Plant_fractions		300	R1_bact_smpl099.fastq.gz		R2_bact_smpl099.fastq.gz
PRJEB2706584	Illumina Miseq	Bawb_bact_Med_RS_4	METAGENOMIC	PCR	AMPLICON	Plant_fractions		300	R1_bact_smpl100.fastq.gz		R2_bact_smpl100.fastq.gz
PRJEB2706585	Illumina Miseq	Bawb_bact_Med_RS_5	METAGENOMIC	PCR	AMPLICON	Plant_fractions		300	R1_bact_smpl101.fastq.gz		R2_bact_smpl101.fastq.gz
PRJEB2706586	Illumina Miseq	Bawb_bact_Med_RS_6	METAGENOMIC	PCR	AMPLICON	Plant_fractions		300	R1_bact_smpl102.fastq.gz		R2_bact_smpl102.fastq.gz
PRJEB2706587	Illumina Miseq	Bawb_bact_Med_RS_7	METAGENOMIC	PCR	AMPLICON	Plant_fractions		300	R1_bact_smpl103.fastq.gz		R2_bact_smpl103.fastq.gz
PRJEB2706588	Illumina Miseq	Bawb_bact_Med_RS_8	METAGENOMIC	PCR	AMPLICON	Plant_fractions		300	R1_bact_smpl104.fastq.gz		R2_bact_smpl104.fastq.gz
PRJEB2706589	Illumina Miseq	Wyth_bact_Med_RS_1	METAGENOMIC	PCR	AMPLICON	Plant_fractions		300	R1_bact_smpl105.fastq.gz		R2_bact_smpl105.fastq.gz
PRJEB2706590	Illumina Miseq	Wyth_bact_Med_RS_2	METAGENOMIC	PCR	AMPLICON	Plant_fractions		300	R1_bact_smpl106.fastq.gz		R2_bact_smpl106.fastq.gz
PRJEB2706591	Illumina Miseq	Wyth_bact_Med_RS_3	METAGENOMIC	PCR	AMPLICON	Plant_fractions		300	R1_bact_smpl107.fastq.gz		R2_bact_smpl107.fastq.gz
PRJEB2706592	Illumina Miseq	Wyth_bact_Med_RS_4	METAGENOMIC	PCR	AMPLICON	Plant_fractions		300	R1_bact_smpl108.fastq.gz		R2_bact_smpl108.fastq.gz
PRJEB2706593	Illumina Miseq	Wyth_bact_Med_RS_5	METAGENOMIC	PCR	AMPLICON	Plant_fractions		300	R1_bact_smpl109.fastq.gz		R2_bact_smpl109.fastq.gz
PRJEB2706594	Illumina Miseq	Wyth_bact_Med_RS_6	METAGENOMIC	PCR	AMPLICON	Plant_fractions		300	R1_bact_smpl110.fastq.gz		R2_bact_smpl110.fastq.gz
PRJEB2706595	Illumina Miseq	Wyth_bact_Med_RS_7	METAGENOMIC	PCR	AMPLICON	Plant_fractions		300	R1_bact_smpl111.fastq.gz		R2_bact_smpl111.fastq.gz
PRJEB2706596	Illumina Miseq	Wyth_bact_Med_RS_8	METAGENOMIC	PCR	AMPLICON	Plant_fractions		300	R1_bact_smpl112.fastq.gz		R2_bact_smpl112.fastq.gz
PRJEB2706597	Illumina Miseq	Bawb_bact_Whe_RS_1	METAGENOMIC	PCR	AMPLICON	Plant_fractions		300	R1_bact_smpl113.fastq.gz		R2_bact_smpl113.fastq.gz
PRJEB2706598	Illumina Miseq	Bawb_bact_Whe_RS_2	METAGENOMIC	PCR	AMPLICON	Plant_fractions		300	R1_bact_smpl114.fastq.gz		R2_bact_smpl114.fastq.gz
PRJEB2706599	Illumina Miseq	Bawb_bact_Whe_RS_3	METAGENOMIC	PCR	AMPLICON	Plant_fractions		300	R1_bact_smpl115.fastq.gz		R2_bact_smpl115.fastq.gz
PRJEB27065100	Illumina Miseq	Bawb_bact_Whe_RS_4	METAGENOMIC	PCR	AMPLICON	Plant_fractions		300	R1_bact_smpl116.fastq.gz		R2_bact_smpl116.fastq.gz
PRJEB27065101	Illumina Miseq	Bawb_bact_Whe_RS_5	METAGENOMIC	PCR	AMPLICON	Plant_fractions		300	R1_bact_smpl117.fastq.gz		R2_bact_smpl117.fastq.gz
PRJEB27065102	Illumina Miseq	Bawb_bact_Whe_RS_6	METAGENOMIC	PCR	AMPLICON	Plant_fractions		300	R1_bact_smpl118.fastq.gz		R2_bact_smpl118.fastq.gz
PRJEB27065103	Illumina Miseq	Bawb_bact_Whe_RS_7	METAGENOMIC	PCR	AMPLICON	Plant_fractions		300	R1_bact_smpl119.fastq.gz		R2_bact_smpl119.fastq.gz
PRJEB27065104	Illumina Miseq	Bawb_bact_Whe_RS_8	METAGENOMIC	PCR	AMPLICON	Plant_fractions		300	R1_bact_smpl120.fastq.gz		R2_bact_smpl120.fastq.gz
PRJEB27065105	Illumina Miseq	Wyth_bact_Whe_RS_1	METAGENOMIC	PCR	AMPLICON	Plant_fractions		300	R1_bact_smpl121.fastq.gz		R2_bact_smpl121.fastq.gz
PRJEB27065106	Illumina Miseq	Wyth_bact_Whe_RS_2	METAGENOMIC	PCR	AMPLICON	Plant_fractions		300	R1_bact_smpl122.fastq.gz		R2_bact_smpl122.fastq.gz
PRJEB27065107	Illumina Miseq	Wyth_bact_Whe_RS_3	METAGENOMIC	PCR	AMPLICON	Plant_fractions		300	R1_bact_smpl123.fastq.gz		R2_bact_smpl123.fastq.gz
PRJEB27065108	Illumina Miseq	Wyth_bact_Whe_RS_4	METAGENOMIC	PCR	AMPLICON	Plant_fractions		300	R1_bact_smpl124.fastq.gz		R2_bact_smpl124.fastq.gz
PRJEB27065109	Illumina Miseq	Wyth_bact_Whe_RS_5	METAGENOMIC	PCR	AMPLICON	Plant_fractions		300	R1_bact_smpl125.fastq.gz		R2_bact_smpl125.fastq.gz
PRJEB27065110	Illumina Miseq	Wyth_bact_Whe_RS_6	METAGENOMIC	PCR	AMPLICON	Plant_fractions		300	R1_bact_smpl126.fastq.gz		R2_bact_smpl126.fastq.gz
PRJEB27065111	Illumina Miseq	Wyth_bact_Whe_RS_7	METAGENOMIC	PCR	AMPLICON	Plant_fractions		300	R1_bact_smpl127.fastq.gz		R2_bact_smpl127.fastq.gz
PRJEB27065112	Illumina Miseq	Wyth_bact_Whe_RS_8	METAGENOMIC	PCR	AMPLICON	Plant_fractions		300	R1_bact_smpl128.fastq.gz		R2_bact_smpl128.fastq.gz
PRJEB27065113	Illumina Miseq	Bawb_bact_Ara_RS_1	METAGENOMIC	PCR	AMPLICON	Plant_fractions		300	R1_bact_smpl129.fastq.gz		R2_bact_smpl129.fastq.gz
PRJEB27065114	Illumina Miseq	Bawb_bact_Ara_RS_2	METAGENOMIC	PCR	AMPLICON	Plant_fractions		300	R1_bact_smpl130.fastq.gz		R2_bact_smpl130.fastq.gz
PRJEB27065115	Illumina Miseq	Bawb_bact_Ara_RS_3	METAGENOMIC	PCR	AMPLICON	Plant_fractions		300	R1_bact_smpl131.fastq.gz		R2_bact_smpl131.fastq.gz
PRJEB27065116	Illumina Miseq	Bawb_bact_Ara_RS_4	METAGENOMIC	PCR	AMPLICON	Plant_fractions		300	R1_bact_smpl132.fastq.gz		R2_bact_smpl132.fastq.gz
PRJEB27065117	Illumina Miseq	Bawb_bact_Ara_RS_5	METAGENOMIC	PCR	AMPLICON	Plant_fractions		300	R1_bact_smpl133.fastq.gz		R2_bact_smpl133.fastq.gz
PRJEB27065118	Illumina Miseq	Bawb_bact_Ara_RS_6	METAGENOMIC	PCR	AMPLICON	Plant_fractions		300	R1_bact_smpl134.fastq.gz		R2_bact_smpl134.fastq.gz
PRJEB27065119	Illumina Miseq	Bawb_bact_Ara_RS_7	METAGENOMIC	PCR	AMPLICON	Plant_fractions		300	R1_bact_smpl135.fastq.gz		R2_bact_smpl135.fastq.gz
PRJEB27065120	Illumina Miseq	Bawb_bact_Ara_RS_8	METAGENOMIC	PCR	AMPLICON	Plant_fractions		300	R1_bact_smpl136.fastq.gz		R2_bact_smpl136.fastq.gz
PRJEB27065121	Illumina Miseq	Wyth_bact_Ara_RS_1	METAGENOMIC	PCR	AMPLICON	Plant_fractions		300	R1_bact_smpl137.fastq.gz		R2_bact_smpl137.fastq.gz
PRJEB27065122	Illumina Miseq	Wyth_bact_Ara_RS_2	METAGENOMIC	PCR	AMPLICON	Plant_fractions		300	R1_bact_smpl138.fastq.gz		R2_bact_smpl138.fastq.gz
PRJEB27065123	Illumina Miseq	Wyth_bact_Ara_RS_3	METAGENOMIC	PCR	AMPLICON	Plant_fractions		300	R1_bact_smpl139.fastq.gz		R2_bact_smpl139.fastq.gz
PRJEB27065124	Illumina Miseq	Wyth_bact_Ara_RS_4	METAGENOMIC	PCR	AMPLICON	Plant_fractions		300	R1_bact_smpl140.fastq.gz		R2_bact_smpl140.fastq.gz
PRJEB27065125	Illumina Miseq	Wyth_bact_Ara_RS_5	METAGENOMIC	PCR	AMPLICON	Plant_fractions		300	R1_bact_smpl141.fastq.gz		R2_bact_smpl141.fastq.gz
PRJEB27065126	Illumina Miseq	Wyth_bact_Ara_RS_6	METAGENOMIC	PCR	AMPLICON	Plant_fractions		300	R1_bact_smpl142.fastq.gz		R2_bact_smpl142.fastq.gz
PRJEB27065127	Illumina Miseq	Wyth_bact_Ara_RS_7	METAGENOMIC	PCR	AMPLICON	Plant_fractions		300	R1_bact_smpl143.fastq.gz		R2_bact_smpl143.fastq.gz
PRJEB27065128	Illumina Miseq	Wyth_bact_Ara_RS_8	METAGENOMIC	PCR	AMPLICON	Plant_fractions		300	R1_bact_smpl144.fastq.gz		R2_bact_smpl144.fastq.gz
PRJEB27065129	Illumina Miseq	Bawb_bact_Pea_RP_1	METAGENOMIC	PCR	AMPLICON	Plant_fractions		300	R1_bact_smpl145.fastq.gz		R2_bact_smpl145.fastq.gz
PRJEB27065130	Illumina Miseq	Bawb_bact_Pea_RP_2	METAGENOMIC	PCR	AMPLICON	Plant_fractions		300	R1_bact_smpl146.fastq.gz		R2_bact_smpl146.fastq.gz
PRJEB27065131	Illumina Miseq	Bawb_bact_Pea_RP_3	METAGENOMIC	PCR	AMPLICON	Plant_fractions		300	R1_bact_smpl147.fastq.gz		R2_bact_smpl147.fastq.gz
PRJEB27065132	Illumina Miseq	Bawb_bact_Pea_RP_4	METAGENOMIC	PCR	AMPLICON	Plant_fractions		300	R1_bact_smpl148.fastq.gz		R2_bact_smpl148.fastq.gz
PRJEB27065133	Illumina Miseq	Bawb_bact_Pea_RP_5	METAGENOMIC	PCR	AMPLICON	Plant_fractions		300	R1_bact_smpl149.fastq.gz		R2_bact_smpl149.fastq.gz
PRJEB27065134	Illumina Miseq	Bawb_bact_Pea_RP_6	METAGENOMIC	PCR	AMPLICON	Plant_fractions		300	R1_bact_smpl150.fastq.gz		R2_bact_smpl150.fastq.gz
PRJEB27065135	Illumina Miseq	Bawb_bact_Pea_RP_7	METAGENOMIC	PCR	AMPLICON	Plant_fractions		300	R1_bact_smpl151.fastq.gz		R2_bact_smpl151.fastq.gz
PRJEB27065136	Illumina Miseq	Bawb_bact_Pea_RP_8	METAGENOMIC	PCR	AMPLICON	Plant_fractions		300	R1_bact_smpl152.fastq.gz		R2_bact_smpl152.fastq.gz
PRJEB27065137	Illumina Miseq	Wyth_bact_Pea_RP_1	METAGENOMIC	PCR	AMPLICON	Plant_fractions		300	R1_bact_smpl153.fastq.gz		R2_bact_smpl153.fastq.gz
PRJEB27065138	Illumina Miseq	Wyth_bact_Pea_RP_2	METAGENOMIC	PCR	AMPLICON	Plant_fractions		300	R1_bact_smpl154.fastq.gz		R2_bact_smpl154.fastq.gz
PRJEB27065139	Illumina Miseq	Wyth_bact_Pea_RP_3	METAGENOMIC	PCR	AMPLICON	Plant_fractions		300	R1_bact_smpl155.fastq.gz		R2_bact_smpl155.fastq.gz
PRJEB27065140	Illumina Miseq	Wyth_bact_Pea_RP_4	METAGENOMIC	PCR	AMPLICON	Plant_fractions		300	R1_bact_smpl156.fastq.gz		R2_bact_smpl156.fastq.gz
PRJEB27065141	Illumina Miseq	Wyth_bact_Pea_RP_5	METAGENOMIC	PCR	AMPLICON	Plant_fractions		300	R1_bact_smpl157.fastq.gz		R2_bact_smpl157.fastq.gz
PRJEB27065142	Illumina Miseq	Wyth_bact_Pea_RP_6	METAGENOMIC	PCR	AMPLICON	Plant_fractions		300	R1_bact_smpl158.fastq.gz		R2_bact_smpl158.fastq.gz
PRJEB27065143	Illumina Miseq	Wyth_bact_Pea_RP_7	METAGENOMIC	PCR	AMPLICON	Plant_fractions		300	R1_bact_smpl159.fastq.gz		R2_bact_smpl159.fastq.gz
PRJEB27065144	Illumina Miseq	Wyth_bact_Pea_RP_8	METAGENOMIC	PCR	AMPLICON	Plant_fractions		300	R1_bact_smpl160.fastq.gz		R2_bact_smpl160.fastq.gz
PRJEB27065145	Illumina Miseq	Bawb_bact_Med_RP_1	METAGENOMIC	PCR	AMPLICON	Plant_fractions		300	R1_bact_smpl161.fastq.gz		R2_bact_smpl161.fastq.gz
PRJEB27065146	Illumina Miseq	Bawb_bact_Med_RP_2	METAGENOMIC	PCR	AMPLICON	Plant_fractions		300	R1_bact_smpl162.fastq.gz		R2_bact_smpl162.fastq.gz
PRJEB27065147	Illumina Miseq	Bawb_bact_Med_RP_3	METAGENOMIC	PCR	AMPLICON	Plant_fractions		300	R1_bact_smpl163.fastq.gz		R2_bact_smpl163.fastq.gz
PRJEB27065148	Illumina Miseq	Bawb_bact_Med_RP_4	METAGENOMIC	PCR	AMPLICON	Plant_fractions		300	R1_bact_smpl164.fastq.gz		R2_bact_smpl164.fastq.gz
PRJEB27065149	Illumina Miseq	Bawb_bact_Med_RP_5	METAGENOMIC	PCR	AMPLICON	Plant_fractions		300	R1_bact_smpl165.fastq.gz		R2_bact_smpl165.fastq.gz
PRJEB27065150	Illumina Miseq	Bawb_bact_Med_RP_6	METAGENOMIC	PCR	AMPLICON	Plant_fractions		300	R1_bact_smpl166.fastq.gz		R2_bact_smpl166.fastq.gz
PRJEB27065151	Illumina Miseq	Bawb_bact_Med_RP_7	METAGENOMIC	PCR	AMPLICON	Plant_fractions		300	R1_bact_smpl167.fastq.gz		R2_bact_smpl167.fastq.gz
PRJEB27065152	Illumina Miseq	Bawb_bact_Med_RP_8	METAGENOMIC	PCR	AMPLICON	Plant_fractions		300	R1_bact_smpl168.fastq.gz		R2_bact_smpl168.fastq.gz
PRJEB27065153	Illumina Miseq	Wyth_bact_Med_RP_1	METAGENOMIC	PCR	AMPLICON	Plant_fractions		300	R1_bact_smpl169.fastq.gz		R2_bact_smpl169.fastq.gz
PRJEB27065154	Illumina Miseq	Wyth_bact_Med_RP_2	METAGENOMIC	PCR	AMPLICON	Plant_fractions		300	R1_bact_smpl170.fastq.gz		R2_bact_smpl170.fastq.gz
PRJEB27065155	Illumina Miseq	Wyth_bact_Med_RP_3	METAGENOMIC	PCR	AMPLICON	Plant_fractions		300	R1_bact_smpl171.fastq.gz		R2_bact_smpl171.fastq.gz
PRJEB27065156	Illumina Miseq	Wyth_bact_Med_RP_4	METAGENOMIC	PCR	AMPLICON	Plant_fractions		300	R1_bact_smpl172.fastq.gz		R2_bact_smpl172.fastq.gz
PRJEB27065157	Illumina Miseq	Wyth_bact_Med_RP_5	METAGENOMIC	PCR	AMPLICON	Plant_fractions		300	R1_bact_smpl173.fastq.gz		R2_bact_smpl173.fastq.gz
PRJEB27065158	Illumina Miseq	Wyth_bact_Med_RP_6	METAGENOMIC	PCR	AMPLICON	Plant_fractions		300	R1_bact_smpl174.fastq.gz		R2_bact_smpl174.fastq.gz
PRJEB27065159	Illumina Miseq	Wyth_bact_Med_RP_7	METAGENOMIC	PCR	AMPLICON	Plant_fractions		300	R1_bact_smpl175.fastq.gz		R2_bact_smpl175.fastq.gz
PRJEB27065160	Illumina Miseq	Wyth_bact_Med_RP_8	METAGENOMIC	PCR	AMPLICON	Plant_fractions		300	R1_bact_smpl176.fastq.gz		R2_bact_smpl176.fastq.gz
PRJEB27065161	Illumina Miseq	Bawb_bact_Whe_RP_1	METAGENOMIC	PCR	AMPLICON	Plant_fractions		300	R1_bact_smpl177.fastq.gz		R2_bact_smpl177.fastq.gz
PRJEB27065162	Illumina Miseq	Bawb_bact_Whe_RP_2	METAGENOMIC	PCR	AMPLICON	Plant_fractions		300	R1_bact_smpl178.fastq.gz		R2_bact_smpl178.fastq.gz
PRJEB27065163	Illumina Miseq	Bawb_bact_Whe_RP_3	METAGENOMIC	PCR	AMPLICON	Plant_fractions		300	R1_bact_smpl179.fastq.gz		R2_bact_smpl179.fastq.gz
PRJEB27065164	Illumina Miseq	Bawb_bact_Whe_RP_4	METAGENOMIC	PCR	AMPLICON	Plant_fractions		300	R1_bact_smpl180.fastq.gz		R2_bact_smpl180.fastq.gz
PRJEB27065165	Illumina Miseq	Bawb_bact_Whe_RP_5	METAGENOMIC	PCR	AMPLICON	Plant_fractions		300	R1_bact_smpl181.fastq.gz		R2_bact_smpl181.fastq.gz
PRJEB27065166	Illumina Miseq	Bawb_bact_Whe_RP_6	METAGENOMIC	PCR	AMPLICON	Plant_fractions		300	R1_bact_smpl182.fastq.gz		R2_bact_smpl182.fastq.gz
PRJEB27065167	Illumina Miseq	Bawb_bact_Whe_RP_7	METAGENOMIC	PCR	AMPLICON	Plant_fractions		300	R1_bact_smpl183.fastq.gz		R2_bact_smpl183.fastq.gz
PRJEB27065168	Illumina Miseq	Bawb_bact_Whe_RP_8	METAGENOMIC	PCR	AMPLICON	Plant_fractions		300	R1_bact_smpl184.fastq.gz		R2_bact_smpl184.fastq.gz
PRJEB27065169	Illumina Miseq	Wyth_bact_Whe_RP_1	METAGENOMIC	PCR	AMPLICON	Plant_fractions		300	R1_bact_smpl185.fastq.gz		R2_bact_smpl185.fastq.gz
PRJEB27065170	Illumina Miseq	Wyth_bact_Whe_RP_2	METAGENOMIC	PCR	AMPLICON	Plant_fractions		300	R1_bact_smpl186.fastq.gz		R2_bact_smpl186.fastq.gz
PRJEB27065171	Illumina Miseq	Wyth_bact_Whe_RP_3	METAGENOMIC	PCR	AMPLICON	Plant_fractions		300	R1_bact_smpl187.fastq.gz		R2_bact_smpl187.fastq.gz
PRJEB27065172	Illumina Miseq	Wyth_bact_Whe_RP_4	METAGENOMIC	PCR	AMPLICON	Plant_fractions		300	R1_bact_smpl188.fastq.gz		R2_bact_smpl188.fastq.gz
PRJEB27065173	Illumina Miseq	Wyth_bact_Whe_RP_5	METAGENOMIC	PCR	AMPLICON	Plant_fractions		300	R1_bact_smpl189.fastq.gz		R2_bact_smpl189.fastq.gz
PRJEB27065174	Illumina Miseq	Wyth_bact_Whe_RP_6	METAGENOMIC	PCR	AMPLICON	Plant_fractions		300	R1_bact_smpl190.fastq.gz		R2_bact_smpl190.fastq.gz
PRJEB27065175	Illumina Miseq	Wyth_bact_Whe_RP_7	METAGENOMIC	PCR	AMPLICON	Plant_fractions		300	R1_bact_smpl191.fastq.gz		R2_bact_smpl191.fastq.gz
PRJEB27065176	Illumina Miseq	Wyth_bact_Whe_RP_8	METAGENOMIC	PCR	AMPLICON	Plant_fractions		300	R1_bact_smpl192.fastq.gz		R2_bact_smpl192.fastq.gz
PRJEB27065177	Illumina Miseq	Bawb_bact_Ara_RP_1	METAGENOMIC	PCR	AMPLICON	Plant_fractions		300	R1_bact_smpl193.fastq.gz		R2_bact_smpl193.fastq.gz
PRJEB27065178	Illumina Miseq	Bawb_bact_Ara_RP_2	METAGENOMIC	PCR	AMPLICON	Plant_fractions		300	R1_bact_smpl194.fastq.gz		R2_bact_smpl194.fastq.gz
PRJEB27065179	Illumina Miseq	Bawb_bact_Ara_RP_3	METAGENOMIC	PCR	AMPLICON	Plant_fractions		300	R1_bact_smpl195.fastq.gz		R2_bact_smpl195.fastq.gz
PRJEB27065180	Illumina Miseq	Bawb_bact_Ara_RP_4	METAGENOMIC	PCR	AMPLICON	Plant_fractions		300	R1_bact_smpl196.fastq.gz		R2_bact_smpl196.fastq.gz
PRJEB27065181	Illumina Miseq	Bawb_bact_Ara_RP_5	METAGENOMIC	PCR	AMPLICON	Plant_fractions		300	R1_bact_smpl197.fastq.gz		R2_bact_smpl197.fastq.gz
PRJEB27065182	Illumina Miseq	Bawb_bact_Ara_RP_6	METAGENOMIC	PCR	AMPLICON	Plant_fractions		300	R1_bact_smpl198.fastq.gz		R2_bact_smpl198.fastq.gz
PRJEB27065183	Illumina Miseq	Bawb_bact_Ara_RP_7	METAGENOMIC	PCR	AMPLICON	Plant_fractions		300	R1_bact_smpl199.fastq.gz		R2_bact_smpl199.fastq.gz
PRJEB27065184	Illumina Miseq	Bawb_bact_Ara_RP_8	METAGENOMIC	PCR	AMPLICON	Plant_fractions		300	R1_bact_smpl200.fastq.gz		R2_bact_smpl200.fastq.gz
PRJEB27065185	Illumina Miseq	Wyth_bact_Ara_RP_1	METAGENOMIC	PCR	AMPLICON	Plant_fractions		300	R1_bact_smpl201.fastq.gz		R2_bact_smpl201.fastq.gz
PRJEB27065186	Illumina Miseq	Wyth_bact_Ara_RP_2	METAGENOMIC	PCR	AMPLICON	Plant_fractions		300	R1_bact_smpl202.fastq.gz		R2_bact_smpl202.fastq.gz
PRJEB27065187	Illumina Miseq	Wyth_bact_Ara_RP_3	METAGENOMIC	PCR	AMPLICON	Plant_fractions		300	R1_bact_smpl203.fastq.gz		R2_bact_smpl203.fastq.gz
PRJEB27065188	Illumina Miseq	Wyth_bact_Ara_RP_4	METAGENOMIC	PCR	AMPLICON	Plant_fractions		300	R1_bact_smpl204.fastq.gz		R2_bact_smpl204.fastq.gz
PRJEB27065189	Illumina Miseq	Wyth_bact_Ara_RP_5	METAGENOMIC	PCR	AMPLICON	Plant_fractions		300	R1_bact_smpl205.fastq.gz		R2_bact_smpl205.fastq.gz
PRJEB27065190	Illumina Miseq	Wyth_bact_Ara_RP_6	METAGENOMIC	PCR	AMPLICON	Plant_fractions		300	R1_bact_smpl206.fastq.gz		R2_bact_smpl206.fastq.gz
PRJEB27065191	Illumina Miseq	Wyth_bact_Ara_RP_7	METAGENOMIC	PCR	AMPLICON	Plant_fractions		300	R1_bact_smpl207.fastq.gz		R2_bact_smpl207.fastq.gz
PRJEB27065192	Illumina Miseq	Wyth_bact_Ara_RP_8	METAGENOMIC	PCR	AMPLICON	Plant_fractions		300	R1_bact_smpl208.fastq.gz		R2_bact_smpl208.fastq.gz
PRJEB27065193	Illumina Miseq	Bawb_bact_Pea_RA_1	METAGENOMIC	PCR	AMPLICON	Plant_fractions		300	R1_bact_smpl209.fastq.gz		R2_bact_smpl209.fastq.gz
PRJEB27065194	Illumina Miseq	Bawb_bact_Pea_RA_2	METAGENOMIC	PCR	AMPLICON	Plant_fractions		300	R1_bact_smpl210.fastq.gz		R2_bact_smpl210.fastq.gz
PRJEB27065195	Illumina Miseq	Bawb_bact_Pea_RA_3	METAGENOMIC	PCR	AMPLICON	Plant_fractions		300	R1_bact_smpl211.fastq.gz		R2_bact_smpl211.fastq.gz
PRJEB27065196	Illumina Miseq	Bawb_bact_Pea_RA_4	METAGENOMIC	PCR	AMPLICON	Plant_fractions		300	R1_bact_smpl212.fastq.gz		R2_bact_smpl212.fastq.gz
PRJEB27065197	Illumina Miseq	Bawb_bact_Pea_RA_5	METAGENOMIC	PCR	AMPLICON	Plant_fractions		300	R1_bact_smpl213.fastq.gz		R2_bact_smpl213.fastq.gz
PRJEB27065198	Illumina Miseq	Bawb_bact_Pea_RA_6	METAGENOMIC	PCR	AMPLICON	Plant_fractions		300	R1_bact_smpl214.fastq.gz		R2_bact_smpl214.fastq.gz
PRJEB27065199	Illumina Miseq	Bawb_bact_Pea_RA_7	METAGENOMIC	PCR	AMPLICON	Plant_fractions		300	R1_bact_smpl215.fastq.gz		R2_bact_smpl215.fastq.gz
PRJEB27065200	Illumina Miseq	Bawb_bact_Pea_RA_8	METAGENOMIC	PCR	AMPLICON	Plant_fractions		300	R1_bact_smpl216.fastq.gz		R2_bact_smpl216.fastq.gz
PRJEB27065201	Illumina Miseq	Wyth_bact_Pea_RA_1	METAGENOMIC	PCR	AMPLICON	Plant_fractions		300	R1_bact_smpl217.fastq.gz		R2_bact_smpl217.fastq.gz
PRJEB27065202	Illumina Miseq	Wyth_bact_Pea_RA_2	METAGENOMIC	PCR	AMPLICON	Plant_fractions		300	R1_bact_smpl218.fastq.gz		R2_bact_smpl218.fastq.gz
PRJEB27065203	Illumina Miseq	Wyth_bact_Pea_RA_3	METAGENOMIC	PCR	AMPLICON	Plant_fractions		300	R1_bact_smpl219.fastq.gz		R2_bact_smpl219.fastq.gz
PRJEB27065204	Illumina Miseq	Wyth_bact_Pea_RA_4	METAGENOMIC	PCR	AMPLICON	Plant_fractions		300	R1_bact_smpl220.fastq.gz		R2_bact_smpl220.fastq.gz
PRJEB27065205	Illumina Miseq	Wyth_bact_Pea_RA_5	METAGENOMIC	PCR	AMPLICON	Plant_fractions		300	R1_bact_smpl221.fastq.gz		R2_bact_smpl221.fastq.gz
PRJEB27065206	Illumina Miseq	Wyth_bact_Pea_RA_6	METAGENOMIC	PCR	AMPLICON	Plant_fractions		300	R1_bact_smpl222.fastq.gz		R2_bact_smpl222.fastq.gz
PRJEB27065207	Illumina Miseq	Wyth_bact_Pea_RA_7	METAGENOMIC	PCR	AMPLICON	Plant_fractions		300	R1_bact_smpl223.fastq.gz		R2_bact_smpl223.fastq.gz
PRJEB27065208	Illumina Miseq	Wyth_bact_Pea_RA_8	METAGENOMIC	PCR	AMPLICON	Plant_fractions		300	R1_bact_smpl224.fastq.gz		R2_bact_smpl224.fastq.gz
PRJEB27065209	Illumina Miseq	Bawb_bact_Med_RA_1	METAGENOMIC	PCR	AMPLICON	Plant_fractions		300	R1_bact_smpl225.fastq.gz		R2_bact_smpl225.fastq.gz
PRJEB27065210	Illumina Miseq	Bawb_bact_Med_RA_2	METAGENOMIC	PCR	AMPLICON	Plant_fractions		300	R1_bact_smpl226.fastq.gz		R2_bact_smpl226.fastq.gz
PRJEB27065211	Illumina Miseq	Bawb_bact_Med_RA_3	METAGENOMIC	PCR	AMPLICON	Plant_fractions		300	R1_bact_smpl227.fastq.gz		R2_bact_smpl227.fastq.gz
PRJEB27065212	Illumina Miseq	Bawb_bact_Med_RA_4	METAGENOMIC	PCR	AMPLICON	Plant_fractions		300	R1_bact_smpl228.fastq.gz		R2_bact_smpl228.fastq.gz
PRJEB27065213	Illumina Miseq	Bawb_bact_Med_RA_5	METAGENOMIC	PCR	AMPLICON	Plant_fractions		300	R1_bact_smpl229.fastq.gz		R2_bact_smpl229.fastq.gz
PRJEB27065214	Illumina Miseq	Bawb_bact_Med_RA_6	METAGENOMIC	PCR	AMPLICON	Plant_fractions		300	R1_bact_smpl230.fastq.gz		R2_bact_smpl230.fastq.gz
PRJEB27065215	Illumina Miseq	Bawb_bact_Med_RA_7	METAGENOMIC	PCR	AMPLICON	Plant_fractions		300	R1_bact_smpl231.fastq.gz		R2_bact_smpl231.fastq.gz
PRJEB27065216	Illumina Miseq	Bawb_bact_Med_RA_8	METAGENOMIC	PCR	AMPLICON	Plant_fractions		300	R1_bact_smpl232.fastq.gz		R2_bact_smpl232.fastq.gz
PRJEB27065217	Illumina Miseq	Wyth_bact_Med_RA_1	METAGENOMIC	PCR	AMPLICON	Plant_fractions		300	R1_bact_smpl233.fastq.gz		R2_bact_smpl233.fastq.gz
PRJEB27065218	Illumina Miseq	Wyth_bact_Med_RA_2	METAGENOMIC	PCR	AMPLICON	Plant_fractions		300	R1_bact_smpl234.fastq.gz		R2_bact_smpl234.fastq.gz
PRJEB27065219	Illumina Miseq	Wyth_bact_Med_RA_3	METAGENOMIC	PCR	AMPLICON	Plant_fractions		300	R1_bact_smpl235.fastq.gz		R2_bact_smpl235.fastq.gz
PRJEB27065220	Illumina Miseq	Wyth_bact_Med_RA_4	METAGENOMIC	PCR	AMPLICON	Plant_fractions		300	R1_bact_smpl236.fastq.gz		R2_bact_smpl236.fastq.gz
PRJEB27065221	Illumina Miseq	Wyth_bact_Med_RA_5	METAGENOMIC	PCR	AMPLICON	Plant_fractions		300	R1_bact_smpl237.fastq.gz		R2_bact_smpl237.fastq.gz
PRJEB27065222	Illumina Miseq	Wyth_bact_Med_RA_6	METAGENOMIC	PCR	AMPLICON	Plant_fractions		300	R1_bact_smpl238.fastq.gz		R2_bact_smpl238.fastq.gz
PRJEB27065223	Illumina Miseq	Wyth_bact_Med_RA_7	METAGENOMIC	PCR	AMPLICON	Plant_fractions		300	R1_bact_smpl239.fastq.gz		R2_bact_smpl239.fastq.gz
PRJEB27065224	Illumina Miseq	Wyth_bact_Med_RA_8	METAGENOMIC	PCR	AMPLICON	Plant_fractions		300	R1_bact_smpl240.fastq.gz		R2_bact_smpl240.fastq.gz
PRJEB27065225	Illumina Miseq	Bawb_bact_Whe_RA_1	METAGENOMIC	PCR	AMPLICON	Plant_fractions		300	R1_bact_smpl241.fastq.gz		R2_bact_smpl241.fastq.gz
PRJEB27065226	Illumina Miseq	Bawb_bact_Whe_RA_2	METAGENOMIC	PCR	AMPLICON	Plant_fractions		300	R1_bact_smpl242.fastq.gz		R2_bact_smpl242.fastq.gz
PRJEB27065227	Illumina Miseq	Bawb_bact_Whe_RA_3	METAGENOMIC	PCR	AMPLICON	Plant_fractions		300	R1_bact_smpl243.fastq.gz		R2_bact_smpl243.fastq.gz
PRJEB27065228	Illumina Miseq	Bawb_bact_Whe_RA_4	METAGENOMIC	PCR	AMPLICON	Plant_fractions		300	R1_bact_smpl244.fastq.gz		R2_bact_smpl244.fastq.gz
PRJEB27065229	Illumina Miseq	Bawb_bact_Whe_RA_5	METAGENOMIC	PCR	AMPLICON	Plant_fractions		300	R1_bact_smpl245.fastq.gz		R2_bact_smpl245.fastq.gz
PRJEB27065230	Illumina Miseq	Bawb_bact_Whe_RA_6	METAGENOMIC	PCR	AMPLICON	Plant_fractions		300	R1_bact_smpl246.fastq.gz		R2_bact_smpl246.fastq.gz
PRJEB27065231	Illumina Miseq	Bawb_bact_Whe_RA_7	METAGENOMIC	PCR	AMPLICON	Plant_fractions		300	R1_bact_smpl247.fastq.gz		R2_bact_smpl247.fastq.gz
PRJEB27065232	Illumina Miseq	Bawb_bact_Whe_RA_8	METAGENOMIC	PCR	AMPLICON	Plant_fractions		300	R1_bact_smpl248.fastq.gz		R2_bact_smpl248.fastq.gz
PRJEB27065233	Illumina Miseq	Wyth_bact_Whe_RA_1	METAGENOMIC	PCR	AMPLICON	Plant_fractions		300	R1_bact_smpl249.fastq.gz		R2_bact_smpl249.fastq.gz
PRJEB27065234	Illumina Miseq	Wyth_bact_Whe_RA_2	METAGENOMIC	PCR	AMPLICON	Plant_fractions		300	R1_bact_smpl250.fastq.gz		R2_bact_smpl250.fastq.gz
PRJEB27065235	Illumina Miseq	Wyth_bact_Whe_RA_3	METAGENOMIC	PCR	AMPLICON	Plant_fractions		300	R1_bact_smpl251.fastq.gz		R2_bact_smpl251.fastq.gz
PRJEB27065236	Illumina Miseq	Wyth_bact_Whe_RA_4	METAGENOMIC	PCR	AMPLICON	Plant_fractions		300	R1_bact_smpl252.fastq.gz		R2_bact_smpl252.fastq.gz
PRJEB27065237	Illumina Miseq	Wyth_bact_Whe_RA_5	METAGENOMIC	PCR	AMPLICON	Plant_fractions		300	R1_bact_smpl253.fastq.gz		R2_bact_smpl253.fastq.gz
PRJEB27065238	Illumina Miseq	Wyth_bact_Whe_RA_6	METAGENOMIC	PCR	AMPLICON	Plant_fractions		300	R1_bact_smpl254.fastq.gz		R2_bact_smpl254.fastq.gz
PRJEB27065239	Illumina Miseq	Wyth_bact_Whe_RA_7	METAGENOMIC	PCR	AMPLICON	Plant_fractions		300	R1_bact_smpl255.fastq.gz		R2_bact_smpl255.fastq.gz
PRJEB27065240	Illumina Miseq	Wyth_bact_Whe_RA_8	METAGENOMIC	PCR	AMPLICON	Plant_fractions		300	R1_bact_smpl256.fastq.gz		R2_bact_smpl256.fastq.gz
PRJEB27065241	Illumina Miseq	Bawb_bact_Ara_RA_1	METAGENOMIC	PCR	AMPLICON	Plant_fractions		300	R1_bact_smpl257.fastq.gz		R2_bact_smpl257.fastq.gz
PRJEB27065242	Illumina Miseq	Bawb_bact_Ara_RA_2	METAGENOMIC	PCR	AMPLICON	Plant_fractions		300	R1_bact_smpl258.fastq.gz		R2_bact_smpl258.fastq.gz
PRJEB27065243	Illumina Miseq	Bawb_bact_Ara_RA_3	METAGENOMIC	PCR	AMPLICON	Plant_fractions		300	R1_bact_smpl259.fastq.gz		R2_bact_smpl259.fastq.gz
PRJEB27065244	Illumina Miseq	Bawb_bact_Ara_RA_4	METAGENOMIC	PCR	AMPLICON	Plant_fractions		300	R1_bact_smpl260.fastq.gz		R2_bact_smpl260.fastq.gz
PRJEB27065245	Illumina Miseq	Bawb_bact_Ara_RA_5	METAGENOMIC	PCR	AMPLICON	Plant_fractions		300	R1_bact_smpl261.fastq.gz		R2_bact_smpl261.fastq.gz
PRJEB27065246	Illumina Miseq	Bawb_bact_Ara_RA_6	METAGENOMIC	PCR	AMPLICON	Plant_fractions		300	R1_bact_smpl262.fastq.gz		R2_bact_smpl262.fastq.gz
PRJEB27065247	Illumina Miseq	Bawb_bact_Ara_RA_7	METAGENOMIC	PCR	AMPLICON	Plant_fractions		300	R1_bact_smpl263.fastq.gz		R2_bact_smpl263.fastq.gz
PRJEB27065248	Illumina Miseq	Bawb_bact_Ara_RA_8	METAGENOMIC	PCR	AMPLICON	Plant_fractions		300	R1_bact_smpl264.fastq.gz		R2_bact_smpl264.fastq.gz
PRJEB27065249	Illumina Miseq	Wyth_bact_Ara_RA_1	METAGENOMIC	PCR	AMPLICON	Plant_fractions		300	R1_bact_smpl265.fastq.gz		R2_bact_smpl265.fastq.gz
PRJEB27065250	Illumina Miseq	Wyth_bact_Ara_RA_2	METAGENOMIC	PCR	AMPLICON	Plant_fractions		300	R1_bact_smpl266.fastq.gz		R2_bact_smpl266.fastq.gz
PRJEB27065251	Illumina Miseq	Wyth_bact_Ara_RA_3	METAGENOMIC	PCR	AMPLICON	Plant_fractions		300	R1_bact_smpl267.fastq.gz		R2_bact_smpl267.fastq.gz
PRJEB27065252	Illumina Miseq	Wyth_bact_Ara_RA_4	METAGENOMIC	PCR	AMPLICON	Plant_fractions		300	R1_bact_smpl268.fastq.gz		R2_bact_smpl268.fastq.gz
PRJEB27065253	Illumina Miseq	Wyth_bact_Ara_RA_5	METAGENOMIC	PCR	AMPLICON	Plant_fractions		300	R1_bact_smpl269.fastq.gz		R2_bact_smpl269.fastq.gz
PRJEB27065254	Illumina Miseq	Wyth_bact_Ara_RA_6	METAGENOMIC	PCR	AMPLICON	Plant_fractions		300	R1_bact_smpl270.fastq.gz		R2_bact_smpl270.fastq.gz
PRJEB27065255	Illumina Miseq	Wyth_bact_Ara_RA_7	METAGENOMIC	PCR	AMPLICON	Plant_fractions		300	R1_bact_smpl271.fastq.gz		R2_bact_smpl271.fastq.gz
PRJEB27065256	Illumina Miseq	Wyth_bact_Ara_RA_8	METAGENOMIC	PCR	AMPLICON	Plant_fractions		300	R1_bact_smpl272.fastq.gz		R2_bact_smpl272.fastq.gz
PRJEB27065257	Illumina Miseq	Bawb_bact_init1	METAGENOMIC	PCR	AMPLICON	Plant_fractions		300	R1_bact_smpl301.fastq.gz		R2_bact_smpl301.fastq.gz
PRJEB27065258	Illumina Miseq	Bawb_bact_init2	METAGENOMIC	PCR	AMPLICON	Plant_fractions		300	R1_bact_smpl302.fastq.gz		R2_bact_smpl302.fastq.gz
PRJEB27065259	Illumina Miseq	Bawb_bact_init3	METAGENOMIC	PCR	AMPLICON	Plant_fractions		300	R1_bact_smpl303.fastq.gz		R2_bact_smpl303.fastq.gz
PRJEB27065260	Illumina Miseq	Bawb_bact_init4	METAGENOMIC	PCR	AMPLICON	Plant_fractions		300	R1_bact_smpl304.fastq.gz		R2_bact_smpl304.fastq.gz
PRJEB27065261	Illumina Miseq	Bawb_bact_init5	METAGENOMIC	PCR	AMPLICON	Plant_fractions		300	R1_bact_smpl305.fastq.gz		R2_bact_smpl305.fastq.gz
PRJEB27065262	Illumina Miseq	Bawb_bact_init6	METAGENOMIC	PCR	AMPLICON	Plant_fractions		300	R1_bact_smpl306.fastq.gz		R2_bact_smpl306.fastq.gz
PRJEB27065263	Illumina Miseq	Bawb_bact_init7	METAGENOMIC	PCR	AMPLICON	Plant_fractions		300	R1_bact_smpl307.fastq.gz		R2_bact_smpl307.fastq.gz
PRJEB27065264	Illumina Miseq	Bawb_bact_init8	METAGENOMIC	PCR	AMPLICON	Plant_fractions		300	R1_bact_smpl308.fastq.gz		R2_bact_smpl308.fastq.gz
PRJEB27065265	Illumina Miseq	Bawb_bact_init9	METAGENOMIC	PCR	AMPLICON	Plant_fractions		300	R1_bact_smpl309.fastq.gz		R2_bact_smpl309.fastq.gz
PRJEB27065266	Illumina Miseq	Bawb_bact_init10	METAGENOMIC	PCR	AMPLICON	Plant_fractions		300	R1_bact_smpl310.fastq.gz		R2_bact_smpl310.fastq.gz
PRJEB27065267	Illumina Miseq	Bawb_bact_init11	METAGENOMIC	PCR	AMPLICON	Plant_fractions		300	R1_bact_smpl311.fastq.gz		R2_bact_smpl311.fastq.gz
PRJEB27065268	Illumina Miseq	Bawb_bact_init12	METAGENOMIC	PCR	AMPLICON	Plant_fractions		300	R1_bact_smpl312.fastq.gz		R2_bact_smpl312.fastq.gz
PRJEB27065269	Illumina Miseq	Bawb_bact_init13	METAGENOMIC	PCR	AMPLICON	Plant_fractions		300	R1_bact_smpl313.fastq.gz		R2_bact_smpl313.fastq.gz
PRJEB27065270	Illumina Miseq	Bawb_bact_init14	METAGENOMIC	PCR	AMPLICON	Plant_fractions		300	R1_bact_smpl314.fastq.gz		R2_bact_smpl314.fastq.gz
PRJEB27065271	Illumina Miseq	Bawb_bact_init15	METAGENOMIC	PCR	AMPLICON	Plant_fractions		300	R1_bact_smpl315.fastq.gz		R2_bact_smpl315.fastq.gz
PRJEB27065272	Illumina Miseq	Bawb_bact_init16	METAGENOMIC	PCR	AMPLICON	Plant_fractions		300	R1_bact_smpl316.fastq.gz		R2_bact_smpl316.fastq.gz
PRJEB27065273	Illumina Miseq	Bawb_bact_init17	METAGENOMIC	PCR	AMPLICON	Plant_fractions		300	R1_bact_smpl317.fastq.gz		R2_bact_smpl317.fastq.gz
PRJEB27065274	Illumina Miseq	Bawb_bact_init18	METAGENOMIC	PCR	AMPLICON	Plant_fractions		300	R1_bact_smpl318.fastq.gz		R2_bact_smpl318.fastq.gz
PRJEB27065275	Illumina Miseq	Bawb_bact_init19	METAGENOMIC	PCR	AMPLICON	Plant_fractions		300	R1_bact_smpl319.fastq.gz		R2_bact_smpl319.fastq.gz
PRJEB27065276	Illumina Miseq	Bawb_bact_init20	METAGENOMIC	PCR	AMPLICON	Plant_fractions		300	R1_bact_smpl320.fastq.gz		R2_bact_smpl320.fastq.gz
PRJEB27065277	Illumina Miseq	Bawb_bact_init21	METAGENOMIC	PCR	AMPLICON	Plant_fractions		300	R1_bact_smpl321.fastq.gz		R2_bact_smpl321.fastq.gz
PRJEB27065278	Illumina Miseq	Bawb_bact_init22	METAGENOMIC	PCR	AMPLICON	Plant_fractions		300	R1_bact_smpl322.fastq.gz		R2_bact_smpl322.fastq.gz
PRJEB27065279	Illumina Miseq	Bawb_bact_init23	METAGENOMIC	PCR	AMPLICON	Plant_fractions		300	R1_bact_smpl323.fastq.gz		R2_bact_smpl323.fastq.gz
PRJEB27065280	Illumina Miseq	Bawb_bact_init24	METAGENOMIC	PCR	AMPLICON	Plant_fractions		300	R1_bact_smpl324.fastq.gz		R2_bact_smpl324.fastq.gz
PRJEB27065281	Illumina Miseq	Wyth_bact_init1	METAGENOMIC	PCR	AMPLICON	Plant_fractions		300	R1_bact_smpl325.fastq.gz		R2_bact_smpl325.fastq.gz
PRJEB27065282	Illumina Miseq	Wyth_bact_init2	METAGENOMIC	PCR	AMPLICON	Plant_fractions		300	R1_bact_smpl326.fastq.gz		R2_bact_smpl326.fastq.gz
PRJEB27065283	Illumina Miseq	Wyth_bact_init3	METAGENOMIC	PCR	AMPLICON	Plant_fractions		300	R1_bact_smpl327.fastq.gz		R2_bact_smpl327.fastq.gz
PRJEB27065284	Illumina Miseq	Wyth_bact_init4	METAGENOMIC	PCR	AMPLICON	Plant_fractions		300	R1_bact_smpl328.fastq.gz		R2_bact_smpl328.fastq.gz
PRJEB27065285	Illumina Miseq	Wyth_bact_init5	METAGENOMIC	PCR	AMPLICON	Plant_fractions		300	R1_bact_smpl329.fastq.gz		R2_bact_smpl329.fastq.gz
PRJEB27065286	Illumina Miseq	Wyth_bact_init6	METAGENOMIC	PCR	AMPLICON	Plant_fractions		300	R1_bact_smpl330.fastq.gz		R2_bact_smpl330.fastq.gz
PRJEB27065287	Illumina Miseq	Wyth_bact_init7	METAGENOMIC	PCR	AMPLICON	Plant_fractions		300	R1_bact_smpl331.fastq.gz		R2_bact_smpl331.fastq.gz
PRJEB27065288	Illumina Miseq	Wyth_bact_init8	METAGENOMIC	PCR	AMPLICON	Plant_fractions		300	R1_bact_smpl332.fastq.gz		R2_bact_smpl332.fastq.gz
PRJEB27065289	Illumina Miseq	Wyth_bact_init9	METAGENOMIC	PCR	AMPLICON	Plant_fractions		300	R1_bact_smpl333.fastq.gz		R2_bact_smpl333.fastq.gz
PRJEB27065290	Illumina Miseq	Wyth_bact_init10	METAGENOMIC	PCR	AMPLICON	Plant_fractions		300	R1_bact_smpl334.fastq.gz		R2_bact_smpl334.fastq.gz
PRJEB27065291	Illumina Miseq	Wyth_bact_init11	METAGENOMIC	PCR	AMPLICON	Plant_fractions		300	R1_bact_smpl335.fastq.gz		R2_bact_smpl335.fastq.gz
PRJEB27065292	Illumina Miseq	Wyth_bact_init12	METAGENOMIC	PCR	AMPLICON	Plant_fractions		300	R1_bact_smpl336.fastq.gz		R2_bact_smpl336.fastq.gz
PRJEB27065293	Illumina Miseq	Wyth_bact_init13	METAGENOMIC	PCR	AMPLICON	Plant_fractions		300	R1_bact_smpl337.fastq.gz		R2_bact_smpl337.fastq.gz
PRJEB27065294	Illumina Miseq	Wyth_bact_init14	METAGENOMIC	PCR	AMPLICON	Plant_fractions		300	R1_bact_smpl338.fastq.gz		R2_bact_smpl338.fastq.gz
PRJEB27065295	Illumina Miseq	Wyth_bact_init15	METAGENOMIC	PCR	AMPLICON	Plant_fractions		300	R1_bact_smpl339.fastq.gz		R2_bact_smpl339.fastq.gz
PRJEB27065296	Illumina Miseq	Wyth_bact_init16	METAGENOMIC	PCR	AMPLICON	Plant_fractions		300	R1_bact_smpl340.fastq.gz		R2_bact_smpl340.fastq.gz
PRJEB27065297	Illumina Miseq	Wyth_bact_init17	METAGENOMIC	PCR	AMPLICON	Plant_fractions		300	R1_bact_smpl341.fastq.gz		R2_bact_smpl341.fastq.gz
PRJEB27065298	Illumina Miseq	Wyth_bact_init18	METAGENOMIC	PCR	AMPLICON	Plant_fractions		300	R1_bact_smpl342.fastq.gz		R2_bact_smpl342.fastq.gz
PRJEB27065299	Illumina Miseq	Wyth_bact_init19	METAGENOMIC	PCR	AMPLICON	Plant_fractions		300	R1_bact_smpl343.fastq.gz		R2_bact_smpl343.fastq.gz
PRJEB27065300	Illumina Miseq	Wyth_bact_init20	METAGENOMIC	PCR	AMPLICON	Plant_fractions		300	R1_bact_smpl344.fastq.gz		R2_bact_smpl344.fastq.gz
PRJEB27065301	Illumina Miseq	Wyth_bact_init21	METAGENOMIC	PCR	AMPLICON	Plant_fractions		300	R1_bact_smpl345.fastq.gz		R2_bact_smpl345.fastq.gz
PRJEB27065302	Illumina Miseq	Wyth_bact_init22	METAGENOMIC	PCR	AMPLICON	Plant_fractions		300	R1_bact_smpl346.fastq.gz		R2_bact_smpl346.fastq.gz
PRJEB27065303	Illumina Miseq	Wyth_bact_init23	METAGENOMIC	PCR	AMPLICON	Plant_fractions		300	R1_bact_smpl347.fastq.gz		R2_bact_smpl347.fastq.gz
PRJEB27065304	Illumina Miseq	Wyth_bact_init24	METAGENOMIC	PCR	AMPLICON	Plant_fractions		300	R1_bact_smpl348.fastq.gz		R2_bact_smpl348.fastq.gz
PRJEB27065305	Illumina Miseq	Bawb_bact_unpl1	METAGENOMIC	PCR	AMPLICON	Plant_fractions		300	R1_bact_smpl401.fastq.gz		R2_bact_smpl401.fastq.gz
PRJEB27065306	Illumina Miseq	Bawb_bact_unpl2	METAGENOMIC	PCR	AMPLICON	Plant_fractions		300	R1_bact_smpl402.fastq.gz		R2_bact_smpl402.fastq.gz
PRJEB27065307	Illumina Miseq	Bawb_bact_unpl3	METAGENOMIC	PCR	AMPLICON	Plant_fractions		300	R1_bact_smpl403.fastq.gz		R2_bact_smpl403.fastq.gz
PRJEB27065308	Illumina Miseq	Bawb_bact_unpl4	METAGENOMIC	PCR	AMPLICON	Plant_fractions		300	R1_bact_smpl404.fastq.gz		R2_bact_smpl404.fastq.gz
PRJEB27065309	Illumina Miseq	Bawb_bact_unpl5	METAGENOMIC	PCR	AMPLICON	Plant_fractions		300	R1_bact_smpl405.fastq.gz		R2_bact_smpl405.fastq.gz
PRJEB27065310	Illumina Miseq	Bawb_bact_unpl6	METAGENOMIC	PCR	AMPLICON	Plant_fractions		300	R1_bact_smpl406.fastq.gz		R2_bact_smpl406.fastq.gz
PRJEB27065311	Illumina Miseq	Bawb_bact_unpl7	METAGENOMIC	PCR	AMPLICON	Plant_fractions		300	R1_bact_smpl407.fastq.gz		R2_bact_smpl407.fastq.gz
PRJEB27065312	Illumina Miseq	Bawb_bact_unpl8	METAGENOMIC	PCR	AMPLICON	Plant_fractions		300	R1_bact_smpl408.fastq.gz		R2_bact_smpl408.fastq.gz
PRJEB27065313	Illumina Miseq	Wyth_bact_unpl1	METAGENOMIC	PCR	AMPLICON	Plant_fractions		300	R1_bact_smpl409.fastq.gz		R2_bact_smpl409.fastq.gz
PRJEB27065314	Illumina Miseq	Wyth_bact_unpl2	METAGENOMIC	PCR	AMPLICON	Plant_fractions		300	R1_bact_smpl410.fastq.gz		R2_bact_smpl410.fastq.gz
PRJEB27065315	Illumina Miseq	Wyth_bact_unpl3	METAGENOMIC	PCR	AMPLICON	Plant_fractions		300	R1_bact_smpl411.fastq.gz		R2_bact_smpl411.fastq.gz
PRJEB27065316	Illumina Miseq	Wyth_bact_unpl4	METAGENOMIC	PCR	AMPLICON	Plant_fractions		300	R1_bact_smpl412.fastq.gz		R2_bact_smpl412.fastq.gz
PRJEB27065317	Illumina Miseq	Wyth_bact_unpl5	METAGENOMIC	PCR	AMPLICON	Plant_fractions		300	R1_bact_smpl413.fastq.gz		R2_bact_smpl413.fastq.gz
PRJEB27065318	Illumina Miseq	Wyth_bact_unpl6	METAGENOMIC	PCR	AMPLICON	Plant_fractions		300	R1_bact_smpl414.fastq.gz		R2_bact_smpl414.fastq.gz
PRJEB27065319	Illumina Miseq	Wyth_bact_unpl7	METAGENOMIC	PCR	AMPLICON	Plant_fractions		300	R1_bact_smpl415.fastq.gz		R2_bact_smpl415.fastq.gz
PRJEB27065320	Illumina Miseq	Wyth_bact_unpl8	METAGENOMIC	PCR	AMPLICON	Plant_fractions		300	R1_bact_smpl416.fastq.gz		R2_bact_smpl416.fastq.gz
PRJEB27065321	Illumina Miseq	Bawb_bact_rep_1-Bulk_week1	METAGENOMIC	PCR	AMPLICON	Medicago_colonization		300	R1_bact_smpl501.fastq.gz		R2_bact_smpl501.fastq.gz
PRJEB27065322	Illumina Miseq	Bawb_bact_rep_1-RS_week1	METAGENOMIC	PCR	AMPLICON	Medicago_colonization		300	R1_bact_smpl502.fastq.gz		R2_bact_smpl502.fastq.gz
PRJEB27065323	Illumina Miseq	Bawb_bact_rep_1-RP_week1	METAGENOMIC	PCR	AMPLICON	Medicago_colonization		300	R1_bact_smpl503.fastq.gz		R2_bact_smpl503.fastq.gz
PRJEB27065324	Illumina Miseq	Bawb_bact_rep_1-RA_week1	METAGENOMIC	PCR	AMPLICON	Medicago_colonization		300	R1_bact_smpl504.fastq.gz		R2_bact_smpl504.fastq.gz
PRJEB27065325	Illumina Miseq	Bawb_bact_rep_1-Phyllo_week1	METAGENOMIC	PCR	AMPLICON	Medicago_colonization		300	R1_bact_smpl505.fastq.gz		R2_bact_smpl505.fastq.gz
PRJEB27065326	Illumina Miseq	Bawb_bact_rep_2-Bulk_week1	METAGENOMIC	PCR	AMPLICON	Medicago_colonization		300	R1_bact_smpl506.fastq.gz		R2_bact_smpl506.fastq.gz
PRJEB27065327	Illumina Miseq	Bawb_bact_rep_2-RS_week1	METAGENOMIC	PCR	AMPLICON	Medicago_colonization		300	R1_bact_smpl507.fastq.gz		R2_bact_smpl507.fastq.gz
PRJEB27065328	Illumina Miseq	Bawb_bact_rep_2-RP_week1	METAGENOMIC	PCR	AMPLICON	Medicago_colonization		300	R1_bact_smpl508.fastq.gz		R2_bact_smpl508.fastq.gz
PRJEB27065329	Illumina Miseq	Bawb_bact_rep_2-RA_week1	METAGENOMIC	PCR	AMPLICON	Medicago_colonization		300	R1_bact_smpl509.fastq.gz		R2_bact_smpl509.fastq.gz
PRJEB27065330	Illumina Miseq	Bawb_bact_rep_2-Phyllo_week1	METAGENOMIC	PCR	AMPLICON	Medicago_colonization		300	R1_bact_smpl510.fastq.gz		R2_bact_smpl510.fastq.gz
PRJEB27065331	Illumina Miseq	Bawb_bact_rep_3-Bulk_week1	METAGENOMIC	PCR	AMPLICON	Medicago_colonization		300	R1_bact_smpl511.fastq.gz		R2_bact_smpl511.fastq.gz
PRJEB27065332	Illumina Miseq	Bawb_bact_rep_3-RS_week1	METAGENOMIC	PCR	AMPLICON	Medicago_colonization		300	R1_bact_smpl512.fastq.gz		R2_bact_smpl512.fastq.gz
PRJEB27065333	Illumina Miseq	Bawb_bact_rep_3-RP_week1	METAGENOMIC	PCR	AMPLICON	Medicago_colonization		300	R1_bact_smpl513.fastq.gz		R2_bact_smpl513.fastq.gz
PRJEB27065334	Illumina Miseq	Bawb_bact_rep_3-RA_week1	METAGENOMIC	PCR	AMPLICON	Medicago_colonization		300	R1_bact_smpl514.fastq.gz		R2_bact_smpl514.fastq.gz
PRJEB27065335	Illumina Miseq	Bawb_bact_rep_3-Phyllo_week1	METAGENOMIC	PCR	AMPLICON	Medicago_colonization		300	R1_bact_smpl515.fastq.gz		R2_bact_smpl515.fastq.gz
PRJEB27065336	Illumina Miseq	Bawb_bact_rep_4-Bulk_week1	METAGENOMIC	PCR	AMPLICON	Medicago_colonization		300	R1_bact_smpl516.fastq.gz		R2_bact_smpl516.fastq.gz
PRJEB27065337	Illumina Miseq	Bawb_bact_rep_4-RS_week1	METAGENOMIC	PCR	AMPLICON	Medicago_colonization		300	R1_bact_smpl517.fastq.gz		R2_bact_smpl517.fastq.gz
PRJEB27065338	Illumina Miseq	Bawb_bact_rep_4-RP_week1	METAGENOMIC	PCR	AMPLICON	Medicago_colonization		300	R1_bact_smpl518.fastq.gz		R2_bact_smpl518.fastq.gz
PRJEB27065339	Illumina Miseq	Bawb_bact_rep_4-RA_week1	METAGENOMIC	PCR	AMPLICON	Medicago_colonization		300	R1_bact_smpl519.fastq.gz		R2_bact_smpl519.fastq.gz
PRJEB27065340	Illumina Miseq	Bawb_bact_rep_4-Phyllo_week1	METAGENOMIC	PCR	AMPLICON	Medicago_colonization		300	R1_bact_smpl520.fastq.gz		R2_bact_smpl520.fastq.gz
PRJEB27065341	Illumina Miseq	Bawb_bact_rep_5-Bulk_week1	METAGENOMIC	PCR	AMPLICON	Medicago_colonization		300	R1_bact_smpl521.fastq.gz		R2_bact_smpl521.fastq.gz
PRJEB27065342	Illumina Miseq	Bawb_bact_rep_5-RS_week1	METAGENOMIC	PCR	AMPLICON	Medicago_colonization		300	R1_bact_smpl522.fastq.gz		R2_bact_smpl522.fastq.gz
PRJEB27065343	Illumina Miseq	Bawb_bact_rep_5-RP_week1	METAGENOMIC	PCR	AMPLICON	Medicago_colonization		300	R1_bact_smpl523.fastq.gz		R2_bact_smpl523.fastq.gz
PRJEB27065344	Illumina Miseq	Bawb_bact_rep_5-RA_week1	METAGENOMIC	PCR	AMPLICON	Medicago_colonization		300	R1_bact_smpl524.fastq.gz		R2_bact_smpl524.fastq.gz
PRJEB27065345	Illumina Miseq	Bawb_bact_rep_5-Phyllo_week1	METAGENOMIC	PCR	AMPLICON	Medicago_colonization		300	R1_bact_smpl525.fastq.gz		R2_bact_smpl525.fastq.gz
PRJEB27065346	Illumina Miseq	Bawb_bact_rep_1-Bulk_week2	METAGENOMIC	PCR	AMPLICON	Medicago_colonization		300	R1_bact_smpl526.fastq.gz		R2_bact_smpl526.fastq.gz
PRJEB27065347	Illumina Miseq	Bawb_bact_rep_1-RS_week2	METAGENOMIC	PCR	AMPLICON	Medicago_colonization		300	R1_bact_smpl527.fastq.gz		R2_bact_smpl527.fastq.gz
PRJEB27065348	Illumina Miseq	Bawb_bact_rep_1-RP_week2	METAGENOMIC	PCR	AMPLICON	Medicago_colonization		300	R1_bact_smpl528.fastq.gz		R2_bact_smpl528.fastq.gz
PRJEB27065349	Illumina Miseq	Bawb_bact_rep_1-RA_week2	METAGENOMIC	PCR	AMPLICON	Medicago_colonization		300	R1_bact_smpl529.fastq.gz		R2_bact_smpl529.fastq.gz
PRJEB27065350	Illumina Miseq	Bawb_bact_rep_1-Phyllo_week2	METAGENOMIC	PCR	AMPLICON	Medicago_colonization		300	R1_bact_smpl530.fastq.gz		R2_bact_smpl530.fastq.gz
PRJEB27065351	Illumina Miseq	Bawb_bact_rep_2-Bulk_week2	METAGENOMIC	PCR	AMPLICON	Medicago_colonization		300	R1_bact_smpl531.fastq.gz		R2_bact_smpl531.fastq.gz
PRJEB27065352	Illumina Miseq	Bawb_bact_rep_2-RP_week2	METAGENOMIC	PCR	AMPLICON	Medicago_colonization		300	R1_bact_smpl533.fastq.gz		R2_bact_smpl533.fastq.gz
PRJEB27065353	Illumina Miseq	Bawb_bact_rep_2-RA_week2	METAGENOMIC	PCR	AMPLICON	Medicago_colonization		300	R1_bact_smpl534.fastq.gz		R2_bact_smpl534.fastq.gz
PRJEB27065354	Illumina Miseq	Bawb_bact_rep_3-Bulk_week2	METAGENOMIC	PCR	AMPLICON	Medicago_colonization		300	R1_bact_smpl536.fastq.gz		R2_bact_smpl536.fastq.gz
PRJEB27065355	Illumina Miseq	Bawb_bact_rep_3-Phyllo_week2	METAGENOMIC	PCR	AMPLICON	Medicago_colonization		300	R1_bact_smpl540.fastq.gz		R2_bact_smpl540.fastq.gz
PRJEB27065356	Illumina Miseq	Bawb_bact_rep_4-Bulk_week2	METAGENOMIC	PCR	AMPLICON	Medicago_colonization		300	R1_bact_smpl541.fastq.gz		R2_bact_smpl541.fastq.gz
PRJEB27065357	Illumina Miseq	Bawb_bact_rep_5-Bulk_week2	METAGENOMIC	PCR	AMPLICON	Medicago_colonization		300	R1_bact_smpl546.fastq.gz		R2_bact_smpl546.fastq.gz
PRJEB27065358	Illumina Miseq	Bawb_bact_rep_5-RS_week2	METAGENOMIC	PCR	AMPLICON	Medicago_colonization		300	R1_bact_smpl547.fastq.gz		R2_bact_smpl547.fastq.gz
PRJEB27065359	Illumina Miseq	Bawb_bact_rep_1-Bulk_week3	METAGENOMIC	PCR	AMPLICON	Medicago_colonization		300	R1_bact_smpl551.fastq.gz		R2_bact_smpl551.fastq.gz
PRJEB27065360	Illumina Miseq	Bawb_bact_rep_1-RS_week3	METAGENOMIC	PCR	AMPLICON	Medicago_colonization		300	R1_bact_smpl552.fastq.gz		R2_bact_smpl552.fastq.gz
PRJEB27065361	Illumina Miseq	Bawb_bact_rep_1-RP_week3	METAGENOMIC	PCR	AMPLICON	Medicago_colonization		300	R1_bact_smpl553.fastq.gz		R2_bact_smpl553.fastq.gz
PRJEB27065362	Illumina Miseq	Bawb_bact_rep_1-RA_week3	METAGENOMIC	PCR	AMPLICON	Medicago_colonization		300	R1_bact_smpl554.fastq.gz		R2_bact_smpl554.fastq.gz
PRJEB27065363	Illumina Miseq	Bawb_bact_rep_1-Phyllo_week3	METAGENOMIC	PCR	AMPLICON	Medicago_colonization		300	R1_bact_smpl555.fastq.gz		R2_bact_smpl555.fastq.gz
PRJEB27065364	Illumina Miseq	Bawb_bact_rep_2-Bulk_week3	METAGENOMIC	PCR	AMPLICON	Medicago_colonization		300	R1_bact_smpl556.fastq.gz		R2_bact_smpl556.fastq.gz
PRJEB27065365	Illumina Miseq	Bawb_bact_rep_2-RP_week3	METAGENOMIC	PCR	AMPLICON	Medicago_colonization		300	R1_bact_smpl558.fastq.gz		R2_bact_smpl558.fastq.gz
PRJEB27065366	Illumina Miseq	Bawb_bact_rep_3-Bulk_week3	METAGENOMIC	PCR	AMPLICON	Medicago_colonization		300	R1_bact_smpl561.fastq.gz		R2_bact_smpl561.fastq.gz
PRJEB27065367	Illumina Miseq	Bawb_bact_rep_3-RS_week3	METAGENOMIC	PCR	AMPLICON	Medicago_colonization		300	R1_bact_smpl562.fastq.gz		R2_bact_smpl562.fastq.gz
PRJEB27065368	Illumina Miseq	Bawb_bact_rep_3-Phyllo_week3	METAGENOMIC	PCR	AMPLICON	Medicago_colonization		300	R1_bact_smpl566.fastq.gz		R2_bact_smpl566.fastq.gz
PRJEB27065369	Illumina Miseq	Bawb_bact_rep_4-RA_week3	METAGENOMIC	PCR	AMPLICON	Medicago_colonization		300	R1_bact_smpl569.fastq.gz		R2_bact_smpl569.fastq.gz
PRJEB27065370	Illumina Miseq	Bawb_bact_rep_5-Bulk_week3	METAGENOMIC	PCR	AMPLICON	Medicago_colonization		300	R1_bact_smpl571.fastq.gz		R2_bact_smpl571.fastq.gz
PRJEB27065371	Illumina Miseq	Bawb_bact_rep_5-Phyllo_week3	METAGENOMIC	PCR	AMPLICON	Medicago_colonization		300	R1_bact_smpl575.fastq.gz		R2_bact_smpl575.fastq.gz
PRJEB27065372	Illumina Miseq	Bawb_bact_rep_1-Bulk_week4	METAGENOMIC	PCR	AMPLICON	Medicago_colonization		300	R1_bact_smpl576.fastq.gz		R2_bact_smpl576.fastq.gz
PRJEB27065373	Illumina Miseq	Bawb_bact_rep_1-RS_week4	METAGENOMIC	PCR	AMPLICON	Medicago_colonization		300	R1_bact_smpl577.fastq.gz		R2_bact_smpl577.fastq.gz
PRJEB27065374	Illumina Miseq	Bawb_bact_rep_1-RP_week4	METAGENOMIC	PCR	AMPLICON	Medicago_colonization		300	R1_bact_smpl578.fastq.gz		R2_bact_smpl578.fastq.gz
PRJEB27065375	Illumina Miseq	Bawb_bact_rep_1-RA_week4	METAGENOMIC	PCR	AMPLICON	Medicago_colonization		300	R1_bact_smpl579.fastq.gz		R2_bact_smpl579.fastq.gz
PRJEB27065376	Illumina Miseq	Bawb_bact_rep_1-Phyllo_week4	METAGENOMIC	PCR	AMPLICON	Medicago_colonization		300	R1_bact_smpl580.fastq.gz		R2_bact_smpl580.fastq.gz
PRJEB27065377	Illumina Miseq	Bawb_bact_rep_2-Bulk_week4	METAGENOMIC	PCR	AMPLICON	Medicago_colonization		300	R1_bact_smpl581.fastq.gz		R2_bact_smpl581.fastq.gz
PRJEB27065378	Illumina Miseq	Bawb_bact_rep_2-Phyllo_week4	METAGENOMIC	PCR	AMPLICON	Medicago_colonization		300	R1_bact_smpl585.fastq.gz		R2_bact_smpl585.fastq.gz
PRJEB27065379	Illumina Miseq	Bawb_bact_rep_3-Bulk_week4	METAGENOMIC	PCR	AMPLICON	Medicago_colonization		300	R1_bact_smpl586.fastq.gz		R2_bact_smpl586.fastq.gz
PRJEB27065380	Illumina Miseq	Bawb_bact_rep_3-RS_week4	METAGENOMIC	PCR	AMPLICON	Medicago_colonization		300	R1_bact_smpl587.fastq.gz		R2_bact_smpl587.fastq.gz
PRJEB27065381	Illumina Miseq	Bawb_bact_rep_3-RP_week4	METAGENOMIC	PCR	AMPLICON	Medicago_colonization		300	R1_bact_smpl588.fastq.gz		R2_bact_smpl588.fastq.gz
PRJEB27065382	Illumina Miseq	Bawb_bact_rep_3-RA_week4	METAGENOMIC	PCR	AMPLICON	Medicago_colonization		300	R1_bact_smpl589.fastq.gz		R2_bact_smpl589.fastq.gz
PRJEB27065383	Illumina Miseq	Bawb_bact_rep_4-Bulk_week4	METAGENOMIC	PCR	AMPLICON	Medicago_colonization		300	R1_bact_smpl591.fastq.gz		R2_bact_smpl591.fastq.gz
PRJEB27065384	Illumina Miseq	Bawb_bact_rep_4-RS_week4	METAGENOMIC	PCR	AMPLICON	Medicago_colonization		300	R1_bact_smpl592.fastq.gz		R2_bact_smpl592.fastq.gz
PRJEB27065385	Illumina Miseq	Bawb_bact_rep_4-RA_week4	METAGENOMIC	PCR	AMPLICON	Medicago_colonization		300	R1_bact_smpl594.fastq.gz		R2_bact_smpl594.fastq.gz
PRJEB27065386	Illumina Miseq	Bawb_bact_rep_4-Phyllo_week4	METAGENOMIC	PCR	AMPLICON	Medicago_colonization		300	R1_bact_smpl595.fastq.gz		R2_bact_smpl595.fastq.gz
PRJEB27065387	Illumina Miseq	Bawb_bact_rep_5-Bulk_week4	METAGENOMIC	PCR	AMPLICON	Medicago_colonization		300	R1_bact_smpl596.fastq.gz		R2_bact_smpl596.fastq.gz
PRJEB27065388	Illumina Miseq	Bawb_bact_rep_5-RS_week4	METAGENOMIC	PCR	AMPLICON	Medicago_colonization		300	R1_bact_smpl597.fastq.gz		R2_bact_smpl597.fastq.gz
PRJEB27065389	Illumina Miseq	Bawb_bact_rep_1-Bulk_week5	METAGENOMIC	PCR	AMPLICON	Medicago_colonization		300	R1_bact_smpl601.fastq.gz		R2_bact_smpl601.fastq.gz
PRJEB27065390	Illumina Miseq	Bawb_bact_rep_1-RS_week5	METAGENOMIC	PCR	AMPLICON	Medicago_colonization		300	R1_bact_smpl602.fastq.gz		R2_bact_smpl602.fastq.gz
PRJEB27065391	Illumina Miseq	Bawb_bact_rep_1-RP_week5	METAGENOMIC	PCR	AMPLICON	Medicago_colonization		300	R1_bact_smpl603.fastq.gz		R2_bact_smpl603.fastq.gz
PRJEB27065392	Illumina Miseq	Bawb_bact_rep_1-RA_week5	METAGENOMIC	PCR	AMPLICON	Medicago_colonization		300	R1_bact_smpl604.fastq.gz		R2_bact_smpl604.fastq.gz
PRJEB27065393	Illumina Miseq	Bawb_bact_rep_1-Phyllo_week5	METAGENOMIC	PCR	AMPLICON	Medicago_colonization		300	R1_bact_smpl605.fastq.gz		R2_bact_smpl605.fastq.gz
PRJEB27065394	Illumina Miseq	Bawb_bact_rep_2-Bulk_week5	METAGENOMIC	PCR	AMPLICON	Medicago_colonization		300	R1_bact_smpl606.fastq.gz		R2_bact_smpl606.fastq.gz
PRJEB27065395	Illumina Miseq	Bawb_bact_rep_2-RA_week5	METAGENOMIC	PCR	AMPLICON	Medicago_colonization		300	R1_bact_smpl609.fastq.gz		R2_bact_smpl609.fastq.gz
PRJEB27065396	Illumina Miseq	Bawb_bact_rep_2-Phyllo_week5	METAGENOMIC	PCR	AMPLICON	Medicago_colonization		300	R1_bact_smpl610.fastq.gz		R2_bact_smpl610.fastq.gz
PRJEB27065397	Illumina Miseq	Bawb_bact_rep_3-Bulk_week5	METAGENOMIC	PCR	AMPLICON	Medicago_colonization		300	R1_bact_smpl611.fastq.gz		R2_bact_smpl611.fastq.gz
PRJEB27065398	Illumina Miseq	Bawb_bact_rep_3-RS_week5	METAGENOMIC	PCR	AMPLICON	Medicago_colonization		300	R1_bact_smpl612.fastq.gz		R2_bact_smpl612.fastq.gz
PRJEB27065399	Illumina Miseq	Bawb_bact_rep_4-Bulk_week5	METAGENOMIC	PCR	AMPLICON	Medicago_colonization		300	R1_bact_smpl616.fastq.gz		R2_bact_smpl616.fastq.gz
PRJEB27065400	Illumina Miseq	Bawb_bact_rep_4-RP_week5	METAGENOMIC	PCR	AMPLICON	Medicago_colonization		300	R1_bact_smpl618.fastq.gz		R2_bact_smpl618.fastq.gz
PRJEB27065401	Illumina Miseq	Bawb_bact_rep_4-E_week5	METAGENOMIC	PCR	AMPLICON	Medicago_colonization		300	R1_bact_smpl619.fastq.gz		R2_bact_smpl619.fastq.gz
PRJEB27065402	Illumina Miseq	Bawb_bact_rep_5-Bulk_week5	METAGENOMIC	PCR	AMPLICON	Medicago_colonization		300	R1_bact_smpl621.fastq.gz		R2_bact_smpl621.fastq.gz
PRJEB27065403	Illumina Miseq	Bawb_bact_rep_5-RS_week5	METAGENOMIC	PCR	AMPLICON	Medicago_colonization		300	R1_bact_smpl622.fastq.gz		R2_bact_smpl622.fastq.gz
PRJEB27065404	Illumina Miseq	Bawb_bact_rep_5-RP_week5	METAGENOMIC	PCR	AMPLICON	Medicago_colonization		300	R1_bact_smpl623.fastq.gz		R2_bact_smpl623.fastq.gz
PRJEB27065405	Illumina Miseq	Bawb_bact_rep_5-RA_week5	METAGENOMIC	PCR	AMPLICON	Medicago_colonization		300	R1_bact_smpl624.fastq.gz		R2_bact_smpl624.fastq.gz
PRJEB27065406	Illumina Miseq	Bawb_bact_rep_1-Bulk_week6	METAGENOMIC	PCR	AMPLICON	Medicago_colonization		300	R1_bact_smpl626.fastq.gz		R2_bact_smpl626.fastq.gz
PRJEB27065407	Illumina Miseq	Bawb_bact_rep_1-RS_week6	METAGENOMIC	PCR	AMPLICON	Medicago_colonization		300	R1_bact_smpl627.fastq.gz		R2_bact_smpl627.fastq.gz
PRJEB27065408	Illumina Miseq	Bawb_bact_rep_1-RP_week6	METAGENOMIC	PCR	AMPLICON	Medicago_colonization		300	R1_bact_smpl628.fastq.gz		R2_bact_smpl628.fastq.gz
PRJEB27065409	Illumina Miseq	Bawb_bact_rep_1-RA_week6	METAGENOMIC	PCR	AMPLICON	Medicago_colonization		300	R1_bact_smpl629.fastq.gz		R2_bact_smpl629.fastq.gz
PRJEB27065410	Illumina Miseq	Bawb_bact_rep_1-Phyllo_week6	METAGENOMIC	PCR	AMPLICON	Medicago_colonization		300	R1_bact_smpl630.fastq.gz		R2_bact_smpl630.fastq.gz
PRJEB27065411	Illumina Miseq	Bawb_bact_rep_2-Bulk_week6	METAGENOMIC	PCR	AMPLICON	Medicago_colonization		300	R1_bact_smpl631.fastq.gz		R2_bact_smpl631.fastq.gz
PRJEB27065412	Illumina Miseq	Bawb_bact_rep_2-RS_week6	METAGENOMIC	PCR	AMPLICON	Medicago_colonization		300	R1_bact_smpl632.fastq.gz		R2_bact_smpl632.fastq.gz
PRJEB27065413	Illumina Miseq	Bawb_bact_rep_2-RP_week6	METAGENOMIC	PCR	AMPLICON	Medicago_colonization		300	R1_bact_smpl633.fastq.gz		R2_bact_smpl633.fastq.gz
PRJEB27065414	Illumina Miseq	Bawb_bact_rep_2-RA_week6	METAGENOMIC	PCR	AMPLICON	Medicago_colonization		300	R1_bact_smpl634.fastq.gz		R2_bact_smpl634.fastq.gz
PRJEB27065415	Illumina Miseq	Bawb_bact_rep_2-Phyllo_week6	METAGENOMIC	PCR	AMPLICON	Medicago_colonization		300	R1_bact_smpl635.fastq.gz		R2_bact_smpl635.fastq.gz
PRJEB27065416	Illumina Miseq	Bawb_bact_rep_3-Bulk_week6	METAGENOMIC	PCR	AMPLICON	Medicago_colonization		300	R1_bact_smpl636.fastq.gz		R2_bact_smpl636.fastq.gz
PRJEB27065417	Illumina Miseq	Bawb_bact_rep_3-RS_week6	METAGENOMIC	PCR	AMPLICON	Medicago_colonization		300	R1_bact_smpl637.fastq.gz		R2_bact_smpl637.fastq.gz
PRJEB27065418	Illumina Miseq	Bawb_bact_rep_3-RP_week6	METAGENOMIC	PCR	AMPLICON	Medicago_colonization		300	R1_bact_smpl638.fastq.gz		R2_bact_smpl638.fastq.gz
PRJEB27065419	Illumina Miseq	Bawb_bact_rep_3-RA_week6	METAGENOMIC	PCR	AMPLICON	Medicago_colonization		300	R1_bact_smpl639.fastq.gz		R2_bact_smpl639.fastq.gz
PRJEB27065420	Illumina Miseq	Bawb_bact_rep_3-Phyllo_week6	METAGENOMIC	PCR	AMPLICON	Medicago_colonization		300	R1_bact_smpl640.fastq.gz		R2_bact_smpl640.fastq.gz
PRJEB27065421	Illumina Miseq	Bawb_bact_rep_4-Bulk_week6	METAGENOMIC	PCR	AMPLICON	Medicago_colonization		300	R1_bact_smpl641.fastq.gz		R2_bact_smpl641.fastq.gz
PRJEB27065422	Illumina Miseq	Bawb_bact_rep_4-RS_week6	METAGENOMIC	PCR	AMPLICON	Medicago_colonization		300	R1_bact_smpl642.fastq.gz		R2_bact_smpl642.fastq.gz
PRJEB27065423	Illumina Miseq	Bawb_bact_rep_4-RP_week6	METAGENOMIC	PCR	AMPLICON	Medicago_colonization		300	R1_bact_smpl643.fastq.gz		R2_bact_smpl643.fastq.gz
PRJEB27065424	Illumina Miseq	Bawb_bact_rep_4-RA_week6	METAGENOMIC	PCR	AMPLICON	Medicago_colonization		300	R1_bact_smpl644.fastq.gz		R2_bact_smpl644.fastq.gz
PRJEB27065425	Illumina Miseq	Bawb_bact_rep_4-Phyllo_week6	METAGENOMIC	PCR	AMPLICON	Medicago_colonization		300	R1_bact_smpl645.fastq.gz		R2_bact_smpl645.fastq.gz
PRJEB27065426	Illumina Miseq	Bawb_bact_rep_5-Bulk_week6	METAGENOMIC	PCR	AMPLICON	Medicago_colonization		300	R1_bact_smpl646.fastq.gz		R2_bact_smpl646.fastq.gz
PRJEB27065427	Illumina Miseq	Bawb_bact_rep_5-RS_week6	METAGENOMIC	PCR	AMPLICON	Medicago_colonization		300	R1_bact_smpl647.fastq.gz		R2_bact_smpl647.fastq.gz
PRJEB27065428	Illumina Miseq	Bawb_bact_rep_5-RP_week6	METAGENOMIC	PCR	AMPLICON	Medicago_colonization		300	R1_bact_smpl648.fastq.gz		R2_bact_smpl648.fastq.gz
PRJEB27065429	Illumina Miseq	Bawb_bact_rep_5-RA_week6	METAGENOMIC	PCR	AMPLICON	Medicago_colonization		300	R1_bact_smpl649.fastq.gz		R2_bact_smpl649.fastq.gz
PRJEB27065430	Illumina Miseq	Bawb_bact_rep_5-Phyllo_week6	METAGENOMIC	PCR	AMPLICON	Medicago_colonization		300	R1_bact_smpl650.fastq.gz		R2_bact_smpl650.fastq.gz
PRJEB27065431	Illumina Miseq	Bawb_bact_rep_1-N_week6	METAGENOMIC	PCR	AMPLICON	Medicago_colonization		300	R1_bact_smpl651.fastq.gz		R2_bact_smpl651.fastq.gz
PRJEB27065432	Illumina Miseq	Bawb_bact_rep_2-N_week6	METAGENOMIC	PCR	AMPLICON	Medicago_colonization		300	R1_bact_smpl652.fastq.gz		R2_bact_smpl652.fastq.gz
PRJEB27065433	Illumina Miseq	Bawb_bact_rep_3-N_week6	METAGENOMIC	PCR	AMPLICON	Medicago_colonization		300	R1_bact_smpl653.fastq.gz		R2_bact_smpl653.fastq.gz
PRJEB27065434	Illumina Miseq	Bawb_bact_rep_4-N_week6	METAGENOMIC	PCR	AMPLICON	Medicago_colonization		300	R1_bact_smpl654.fastq.gz		R2_bact_smpl654.fastq.gz
PRJEB27065435	Illumina Miseq	Bawb_bact_rep_5-N_week6	METAGENOMIC	PCR	AMPLICON	Medicago_colonization		300	R1_bact_smpl655.fastq.gz		R2_bact_smpl655.fastq.gz
PRJEB27065436	Illumina Miseq	Bawb_bact_bulk	METAGENOMIC	PCR	AMPLICON	Medicago_plant_swap		300	R1_bact_smpl707.fastq.gz		R2_bact_smpl707.fastq.gz
PRJEB27065437	Illumina Miseq	Bawb_bact_phyllo	METAGENOMIC	PCR	AMPLICON	Medicago_plant_swap		300	R1_bact_smpl711.fastq.gz		R2_bact_smpl711.fastq.gz
PRJEB27065438	Illumina Miseq	Bawb_bact_phyllo	METAGENOMIC	PCR	AMPLICON	Medicago_plant_swap		300	R1_bact_smpl712.fastq.gz		R2_bact_smpl712.fastq.gz
PRJEB27065439	Illumina Miseq	Wyth_bact_bulk	METAGENOMIC	PCR	AMPLICON	Medicago_plant_swap		300	R1_bact_smpl713.fastq.gz		R2_bact_smpl713.fastq.gz
PRJEB27065440	Illumina Miseq	Wyth_bact_phyllo	METAGENOMIC	PCR	AMPLICON	Medicago_plant_swap		300	R1_bact_smpl717.fastq.gz		R2_bact_smpl717.fastq.gz
PRJEB27065441	Illumina Miseq	Wyth_bact_phyllo	METAGENOMIC	PCR	AMPLICON	Medicago_plant_swap		300	R1_bact_smpl718.fastq.gz		R2_bact_smpl718.fastq.gz
PRJEB27065442	Illumina Miseq	Bawb_bact_bulk	METAGENOMIC	PCR	AMPLICON	Medicago_plant_swap		300	R1_bact_smpl719.fastq.gz		R2_bact_smpl719.fastq.gz
PRJEB27065443	Illumina Miseq	Bawb_bact_phyllo	METAGENOMIC	PCR	AMPLICON	Medicago_plant_swap		300	R1_bact_smpl723.fastq.gz		R2_bact_smpl723.fastq.gz
PRJEB27065444	Illumina Miseq	Bawb_bact_phyllo	METAGENOMIC	PCR	AMPLICON	Medicago_plant_swap		300	R1_bact_smpl724.fastq.gz		R2_bact_smpl724.fastq.gz
PRJEB27065445	Illumina Miseq	Wyth_bact_bulk	METAGENOMIC	PCR	AMPLICON	Medicago_plant_swap		300	R1_bact_smpl725.fastq.gz		R2_bact_smpl725.fastq.gz
PRJEB27065446	Illumina Miseq	Wyth_bact_phyllo	METAGENOMIC	PCR	AMPLICON	Medicago_plant_swap		300	R1_bact_smpl729.fastq.gz		R2_bact_smpl729.fastq.gz
PRJEB27065447	Illumina Miseq	Wyth_bact_phyllo	METAGENOMIC	PCR	AMPLICON	Medicago_plant_swap		300	R1_bact_smpl730.fastq.gz		R2_bact_smpl730.fastq.gz
PRJEB27065448	Illumina Miseq	Bawb_bact_bulk	METAGENOMIC	PCR	AMPLICON	Medicago_plant_swap		300	R1_bact_smpl731.fastq.gz		R2_bact_smpl731.fastq.gz
PRJEB27065449	Illumina Miseq	Bawb_bact_phyllo	METAGENOMIC	PCR	AMPLICON	Medicago_plant_swap		300	R1_bact_smpl735.fastq.gz		R2_bact_smpl735.fastq.gz
PRJEB27065450	Illumina Miseq	Bawb_bact_phyllo	METAGENOMIC	PCR	AMPLICON	Medicago_plant_swap		300	R1_bact_smpl736.fastq.gz		R2_bact_smpl736.fastq.gz
PRJEB27065451	Illumina Miseq	Bawb_bact_bulk	METAGENOMIC	PCR	AMPLICON	Medicago_plant_swap		300	R1_bact_smpl737.fastq.gz		R2_bact_smpl737.fastq.gz
PRJEB27065452	Illumina Miseq	Bawb_bact_phyllo	METAGENOMIC	PCR	AMPLICON	Medicago_plant_swap		300	R1_bact_smpl741.fastq.gz		R2_bact_smpl741.fastq.gz
PRJEB27065453	Illumina Miseq	Bawb_bact_phyllo	METAGENOMIC	PCR	AMPLICON	Medicago_plant_swap		300	R1_bact_smpl742.fastq.gz		R2_bact_smpl742.fastq.gz
PRJEB27065454	Illumina Miseq	Bawb_bact_bulk	METAGENOMIC	PCR	AMPLICON	Medicago_plant_swap		300	R1_bact_smpl743.fastq.gz		R2_bact_smpl743.fastq.gz
PRJEB27065455	Illumina Miseq	Bawb_bact_phyllo	METAGENOMIC	PCR	AMPLICON	Medicago_plant_swap		300	R1_bact_smpl748.fastq.gz		R2_bact_smpl748.fastq.gz
PRJEB27065456	Illumina Miseq	Bawb_bact_bulk	METAGENOMIC	PCR	AMPLICON	Medicago_plant_swap		300	R1_bact_smpl749.fastq.gz		R2_bact_smpl749.fastq.gz
PRJEB27065457	Illumina Miseq	Bawb_bact_phyllo	METAGENOMIC	PCR	AMPLICON	Medicago_plant_swap		300	R1_bact_smpl753.fastq.gz		R2_bact_smpl753.fastq.gz
PRJEB27065458	Illumina Miseq	Wyth_bact_bulk	METAGENOMIC	PCR	AMPLICON	Medicago_plant_swap		300	R1_bact_smpl755.fastq.gz		R2_bact_smpl755.fastq.gz
PRJEB27065459	Illumina Miseq	Wyth_bact_phyllo	METAGENOMIC	PCR	AMPLICON	Medicago_plant_swap		300	R1_bact_smpl759.fastq.gz		R2_bact_smpl759.fastq.gz
PRJEB27065460	Illumina Miseq	Wyth_bact_phyllo	METAGENOMIC	PCR	AMPLICON	Medicago_plant_swap		300	R1_bact_smpl760.fastq.gz		R2_bact_smpl760.fastq.gz
PRJEB27065461	Illumina Miseq	Wyth_bact_bulk	METAGENOMIC	PCR	AMPLICON	Medicago_plant_swap		300	R1_bact_smpl761.fastq.gz		R2_bact_smpl761.fastq.gz
PRJEB27065462	Illumina Miseq	Wyth_bact_phyllo	METAGENOMIC	PCR	AMPLICON	Medicago_plant_swap		300	R1_bact_smpl765.fastq.gz		R2_bact_smpl765.fastq.gz
PRJEB27065463	Illumina Miseq	Wyth_bact_phyllo	METAGENOMIC	PCR	AMPLICON	Medicago_plant_swap		300	R1_bact_smpl766.fastq.gz		R2_bact_smpl766.fastq.gz
PRJEB27065464	Illumina Miseq	Wyth_bact_bulk	METAGENOMIC	PCR	AMPLICON	Medicago_plant_swap		300	R1_bact_smpl767.fastq.gz		R2_bact_smpl767.fastq.gz
PRJEB27065465	Illumina Miseq	Wyth_bact_phyllo	METAGENOMIC	PCR	AMPLICON	Medicago_plant_swap		300	R1_bact_smpl771.fastq.gz		R2_bact_smpl771.fastq.gz
PRJEB27065466	Illumina Miseq	Wyth_bact_phyllo	METAGENOMIC	PCR	AMPLICON	Medicago_plant_swap		300	R1_bact_smpl772.fastq.gz		R2_bact_smpl772.fastq.gz
PRJEB27065467	Illumina Miseq	Wyth_bact_bulk	METAGENOMIC	PCR	AMPLICON	Medicago_plant_swap		300	R1_bact_smpl773.fastq.gz		R2_bact_smpl773.fastq.gz
PRJEB27065468	Illumina Miseq	Wyth_bact_phyllo	METAGENOMIC	PCR	AMPLICON	Medicago_plant_swap		300	R1_bact_smpl777.fastq.gz		R2_bact_smpl777.fastq.gz
PRJEB27065469	Illumina Miseq	Wyth_bact_phyllo	METAGENOMIC	PCR	AMPLICON	Medicago_plant_swap		300	R1_bact_smpl778.fastq.gz		R2_bact_smpl778.fastq.gz
PRJEB27065470	Illumina Miseq	B_to_W_bact_phyllo	METAGENOMIC	PCR	AMPLICON	Medicago_plant_swap		300	R1_bact_smpl783.fastq.gz		R2_bact_smpl783.fastq.gz
PRJEB27065471	Illumina Miseq	B_to_W_bact_phyllo	METAGENOMIC	PCR	AMPLICON	Medicago_plant_swap		300	R1_bact_smpl784.fastq.gz		R2_bact_smpl784.fastq.gz
PRJEB27065472	Illumina Miseq	B_to_W_bact_phyllo	METAGENOMIC	PCR	AMPLICON	Medicago_plant_swap		300	R1_bact_smpl789.fastq.gz		R2_bact_smpl789.fastq.gz
PRJEB27065473	Illumina Miseq	B_to_W_bact_phyllo	METAGENOMIC	PCR	AMPLICON	Medicago_plant_swap		300	R1_bact_smpl790.fastq.gz		R2_bact_smpl790.fastq.gz
PRJEB27065474	Illumina Miseq	B_to_W_bact_phyllo	METAGENOMIC	PCR	AMPLICON	Medicago_plant_swap		300	R1_bact_smpl795.fastq.gz		R2_bact_smpl795.fastq.gz
PRJEB27065475	Illumina Miseq	B_to_W_bact_phyllo	METAGENOMIC	PCR	AMPLICON	Medicago_plant_swap		300	R1_bact_smpl796.fastq.gz		R2_bact_smpl796.fastq.gz
PRJEB27065476	Illumina Miseq	B_to_W_bact_phyllo	METAGENOMIC	PCR	AMPLICON	Medicago_plant_swap		300	R1_bact_smpl801.fastq.gz		R2_bact_smpl801.fastq.gz
PRJEB27065477	Illumina Miseq	B_to_W_bact_phyllo	METAGENOMIC	PCR	AMPLICON	Medicago_plant_swap		300	R1_bact_smpl802.fastq.gz		R2_bact_smpl802.fastq.gz
PRJEB27065478	Illumina Miseq	W_to_B_bact_phyllo	METAGENOMIC	PCR	AMPLICON	Medicago_plant_swap		300	R1_bact_smpl807.fastq.gz		R2_bact_smpl807.fastq.gz
PRJEB27065479	Illumina Miseq	W_to_B_bact_phyllo	METAGENOMIC	PCR	AMPLICON	Medicago_plant_swap		300	R1_bact_smpl808.fastq.gz		R2_bact_smpl808.fastq.gz
PRJEB27065480	Illumina Miseq	W_to_B_bact_phyllo	METAGENOMIC	PCR	AMPLICON	Medicago_plant_swap		300	R1_bact_smpl813.fastq.gz		R2_bact_smpl813.fastq.gz
PRJEB27065481	Illumina Miseq	W_to_B_bact_phyllo	METAGENOMIC	PCR	AMPLICON	Medicago_plant_swap		300	R1_bact_smpl814.fastq.gz		R2_bact_smpl814.fastq.gz
PRJEB27065482	Illumina Miseq	W_to_B_bact_phyllo	METAGENOMIC	PCR	AMPLICON	Medicago_plant_swap		300	R1_bact_smpl819.fastq.gz		R2_bact_smpl819.fastq.gz
PRJEB27065483	Illumina Miseq	W_to_B_bact_phyllo	METAGENOMIC	PCR	AMPLICON	Medicago_plant_swap		300	R1_bact_smpl820.fastq.gz		R2_bact_smpl820.fastq.gz
PRJEB27065484	Illumina Miseq	W_to_B_bact_phyllo	METAGENOMIC	PCR	AMPLICON	Medicago_plant_swap		300	R1_bact_smpl825.fastq.gz		R2_bact_smpl825.fastq.gz
PRJEB27065485	Illumina Miseq	W_to_B_bact_phyllo	METAGENOMIC	PCR	AMPLICON	Medicago_plant_swap		300	R1_bact_smpl826.fastq.gz		R2_bact_smpl826.fastq.gz
PRJEB27065486	Illumina Miseq	Bawb_bact_bulk	METAGENOMIC	PCR	AMPLICON	Medicago_plant_swap		300	R1_bact_smpl827.fastq.gz		R2_bact_smpl827.fastq.gz
PRJEB27065487	Illumina Miseq	Bawb_bact_phyllo	METAGENOMIC	PCR	AMPLICON	Medicago_plant_swap		300	R1_bact_smpl831.fastq.gz		R2_bact_smpl831.fastq.gz
PRJEB27065488	Illumina Miseq	Bawb_bact_phyllo	METAGENOMIC	PCR	AMPLICON	Medicago_plant_swap		300	R1_bact_smpl832.fastq.gz		R2_bact_smpl832.fastq.gz
PRJEB27065489	Illumina Miseq	Wyth_bact_bulk	METAGENOMIC	PCR	AMPLICON	Medicago_plant_swap		300	R1_bact_smpl833.fastq.gz		R2_bact_smpl833.fastq.gz
PRJEB27065490	Illumina Miseq	Wyth_bact_phyllo	METAGENOMIC	PCR	AMPLICON	Medicago_plant_swap		300	R1_bact_smpl837.fastq.gz		R2_bact_smpl837.fastq.gz
PRJEB27065491	Illumina Miseq	Bawb_euk_Pea_bulk_1	METAGENOMIC	PCR	AMPLICON	Plant_fractions		300	R1_euk_smpl001.fastq.gz		R2_euk_smpl001.fastq.gz
PRJEB27065492	Illumina Miseq	Bawb_euk_Pea_bulk_2	METAGENOMIC	PCR	AMPLICON	Plant_fractions		300	R1_euk_smpl002.fastq.gz		R2_euk_smpl002.fastq.gz
PRJEB27065493	Illumina Miseq	Bawb_euk_Pea_bulk_3	METAGENOMIC	PCR	AMPLICON	Plant_fractions		300	R1_euk_smpl003.fastq.gz		R2_euk_smpl003.fastq.gz
PRJEB27065494	Illumina Miseq	Bawb_euk_Pea_bulk_4	METAGENOMIC	PCR	AMPLICON	Plant_fractions		300	R1_euk_smpl004.fastq.gz		R2_euk_smpl004.fastq.gz
PRJEB27065495	Illumina Miseq	Bawb_euk_Pea_bulk_5	METAGENOMIC	PCR	AMPLICON	Plant_fractions		300	R1_euk_smpl005.fastq.gz		R2_euk_smpl005.fastq.gz
PRJEB27065496	Illumina Miseq	Bawb_euk_Pea_bulk_6	METAGENOMIC	PCR	AMPLICON	Plant_fractions		300	R1_euk_smpl006.fastq.gz		R2_euk_smpl006.fastq.gz
PRJEB27065497	Illumina Miseq	Bawb_euk_Pea_bulk_7	METAGENOMIC	PCR	AMPLICON	Plant_fractions		300	R1_euk_smpl007.fastq.gz		R2_euk_smpl007.fastq.gz
PRJEB27065498	Illumina Miseq	Bawb_euk_Pea_bulk_8	METAGENOMIC	PCR	AMPLICON	Plant_fractions		300	R1_euk_smpl008.fastq.gz		R2_euk_smpl008.fastq.gz
PRJEB27065499	Illumina Miseq	Wyth_euk_Pea_bulk_1	METAGENOMIC	PCR	AMPLICON	Plant_fractions		300	R1_euk_smpl009.fastq.gz		R2_euk_smpl009.fastq.gz
PRJEB27065500	Illumina Miseq	Wyth_euk_Pea_bulk_2	METAGENOMIC	PCR	AMPLICON	Plant_fractions		300	R1_euk_smpl010.fastq.gz		R2_euk_smpl010.fastq.gz
PRJEB27065501	Illumina Miseq	Wyth_euk_Pea_bulk_3	METAGENOMIC	PCR	AMPLICON	Plant_fractions		300	R1_euk_smpl011.fastq.gz		R2_euk_smpl011.fastq.gz
PRJEB27065502	Illumina Miseq	Wyth_euk_Pea_bulk_4	METAGENOMIC	PCR	AMPLICON	Plant_fractions		300	R1_euk_smpl012.fastq.gz		R2_euk_smpl012.fastq.gz
PRJEB27065503	Illumina Miseq	Wyth_euk_Pea_bulk_5	METAGENOMIC	PCR	AMPLICON	Plant_fractions		300	R1_euk_smpl013.fastq.gz		R2_euk_smpl013.fastq.gz
PRJEB27065504	Illumina Miseq	Wyth_euk_Pea_bulk_6	METAGENOMIC	PCR	AMPLICON	Plant_fractions		300	R1_euk_smpl014.fastq.gz		R2_euk_smpl014.fastq.gz
PRJEB27065505	Illumina Miseq	Wyth_euk_Pea_bulk_7	METAGENOMIC	PCR	AMPLICON	Plant_fractions		300	R1_euk_smpl015.fastq.gz		R2_euk_smpl015.fastq.gz
PRJEB27065506	Illumina Miseq	Wyth_euk_Pea_bulk_8	METAGENOMIC	PCR	AMPLICON	Plant_fractions		300	R1_euk_smpl016.fastq.gz		R2_euk_smpl016.fastq.gz
PRJEB27065507	Illumina Miseq	Bawb_euk_Med_bulk_1	METAGENOMIC	PCR	AMPLICON	Plant_fractions		300	R1_euk_smpl017.fastq.gz		R2_euk_smpl017.fastq.gz
PRJEB27065508	Illumina Miseq	Bawb_euk_Med_bulk_2	METAGENOMIC	PCR	AMPLICON	Plant_fractions		300	R1_euk_smpl018.fastq.gz		R2_euk_smpl018.fastq.gz
PRJEB27065509	Illumina Miseq	Bawb_euk_Med_bulk_3	METAGENOMIC	PCR	AMPLICON	Plant_fractions		300	R1_euk_smpl019.fastq.gz		R2_euk_smpl019.fastq.gz
PRJEB27065510	Illumina Miseq	Bawb_euk_Med_bulk_4	METAGENOMIC	PCR	AMPLICON	Plant_fractions		300	R1_euk_smpl020.fastq.gz		R2_euk_smpl020.fastq.gz
PRJEB27065511	Illumina Miseq	Bawb_euk_Med_bulk_5	METAGENOMIC	PCR	AMPLICON	Plant_fractions		300	R1_euk_smpl021.fastq.gz		R2_euk_smpl021.fastq.gz
PRJEB27065512	Illumina Miseq	Bawb_euk_Med_bulk_6	METAGENOMIC	PCR	AMPLICON	Plant_fractions		300	R1_euk_smpl022.fastq.gz		R2_euk_smpl022.fastq.gz
PRJEB27065513	Illumina Miseq	Bawb_euk_Med_bulk_7	METAGENOMIC	PCR	AMPLICON	Plant_fractions		300	R1_euk_smpl023.fastq.gz		R2_euk_smpl023.fastq.gz
PRJEB27065514	Illumina Miseq	Bawb_euk_Med_bulk_8	METAGENOMIC	PCR	AMPLICON	Plant_fractions		300	R1_euk_smpl024.fastq.gz		R2_euk_smpl024.fastq.gz
PRJEB27065515	Illumina Miseq	Wyth_euk_Med_bulk_1	METAGENOMIC	PCR	AMPLICON	Plant_fractions		300	R1_euk_smpl025.fastq.gz		R2_euk_smpl025.fastq.gz
PRJEB27065516	Illumina Miseq	Wyth_euk_Med_bulk_2	METAGENOMIC	PCR	AMPLICON	Plant_fractions		300	R1_euk_smpl026.fastq.gz		R2_euk_smpl026.fastq.gz
PRJEB27065517	Illumina Miseq	Wyth_euk_Med_bulk_3	METAGENOMIC	PCR	AMPLICON	Plant_fractions		300	R1_euk_smpl027.fastq.gz		R2_euk_smpl027.fastq.gz
PRJEB27065518	Illumina Miseq	Wyth_euk_Med_bulk_4	METAGENOMIC	PCR	AMPLICON	Plant_fractions		300	R1_euk_smpl028.fastq.gz		R2_euk_smpl028.fastq.gz
PRJEB27065519	Illumina Miseq	Wyth_euk_Med_bulk_5	METAGENOMIC	PCR	AMPLICON	Plant_fractions		300	R1_euk_smpl029.fastq.gz		R2_euk_smpl029.fastq.gz
PRJEB27065520	Illumina Miseq	Wyth_euk_Med_bulk_6	METAGENOMIC	PCR	AMPLICON	Plant_fractions		300	R1_euk_smpl030.fastq.gz		R2_euk_smpl030.fastq.gz
PRJEB27065521	Illumina Miseq	Wyth_euk_Med_bulk_7	METAGENOMIC	PCR	AMPLICON	Plant_fractions		300	R1_euk_smpl031.fastq.gz		R2_euk_smpl031.fastq.gz
PRJEB27065522	Illumina Miseq	Wyth_euk_Med_bulk_8	METAGENOMIC	PCR	AMPLICON	Plant_fractions		300	R1_euk_smpl032.fastq.gz		R2_euk_smpl032.fastq.gz
PRJEB27065523	Illumina Miseq	Bawb_euk_Whe_bulk_1	METAGENOMIC	PCR	AMPLICON	Plant_fractions		300	R1_euk_smpl033.fastq.gz		R2_euk_smpl033.fastq.gz
PRJEB27065524	Illumina Miseq	Bawb_euk_Whe_bulk_2	METAGENOMIC	PCR	AMPLICON	Plant_fractions		300	R1_euk_smpl034.fastq.gz		R2_euk_smpl034.fastq.gz
PRJEB27065525	Illumina Miseq	Bawb_euk_Whe_bulk_3	METAGENOMIC	PCR	AMPLICON	Plant_fractions		300	R1_euk_smpl035.fastq.gz		R2_euk_smpl035.fastq.gz
PRJEB27065526	Illumina Miseq	Bawb_euk_Whe_bulk_4	METAGENOMIC	PCR	AMPLICON	Plant_fractions		300	R1_euk_smpl036.fastq.gz		R2_euk_smpl036.fastq.gz
PRJEB27065527	Illumina Miseq	Bawb_euk_Whe_bulk_5	METAGENOMIC	PCR	AMPLICON	Plant_fractions		300	R1_euk_smpl037.fastq.gz		R2_euk_smpl037.fastq.gz
PRJEB27065528	Illumina Miseq	Bawb_euk_Whe_bulk_6	METAGENOMIC	PCR	AMPLICON	Plant_fractions		300	R1_euk_smpl038.fastq.gz		R2_euk_smpl038.fastq.gz
PRJEB27065529	Illumina Miseq	Bawb_euk_Whe_bulk_7	METAGENOMIC	PCR	AMPLICON	Plant_fractions		300	R1_euk_smpl039.fastq.gz		R2_euk_smpl039.fastq.gz
PRJEB27065530	Illumina Miseq	Bawb_euk_Whe_bulk_8	METAGENOMIC	PCR	AMPLICON	Plant_fractions		300	R1_euk_smpl040.fastq.gz		R2_euk_smpl040.fastq.gz
PRJEB27065531	Illumina Miseq	Wyth_euk_Whe_bulk_1	METAGENOMIC	PCR	AMPLICON	Plant_fractions		300	R1_euk_smpl041.fastq.gz		R2_euk_smpl041.fastq.gz
PRJEB27065532	Illumina Miseq	Wyth_euk_Whe_bulk_2	METAGENOMIC	PCR	AMPLICON	Plant_fractions		300	R1_euk_smpl042.fastq.gz		R2_euk_smpl042.fastq.gz
PRJEB27065533	Illumina Miseq	Wyth_euk_Whe_bulk_3	METAGENOMIC	PCR	AMPLICON	Plant_fractions		300	R1_euk_smpl043.fastq.gz		R2_euk_smpl043.fastq.gz
PRJEB27065534	Illumina Miseq	Wyth_euk_Whe_bulk_4	METAGENOMIC	PCR	AMPLICON	Plant_fractions		300	R1_euk_smpl044.fastq.gz		R2_euk_smpl044.fastq.gz
PRJEB27065535	Illumina Miseq	Wyth_euk_Whe_bulk_5	METAGENOMIC	PCR	AMPLICON	Plant_fractions		300	R1_euk_smpl045.fastq.gz		R2_euk_smpl045.fastq.gz
PRJEB27065536	Illumina Miseq	Wyth_euk_Whe_bulk_6	METAGENOMIC	PCR	AMPLICON	Plant_fractions		300	R1_euk_smpl046.fastq.gz		R2_euk_smpl046.fastq.gz
PRJEB27065537	Illumina Miseq	Wyth_euk_Whe_bulk_7	METAGENOMIC	PCR	AMPLICON	Plant_fractions		300	R1_euk_smpl047.fastq.gz		R2_euk_smpl047.fastq.gz
PRJEB27065538	Illumina Miseq	Wyth_euk_Whe_bulk_8	METAGENOMIC	PCR	AMPLICON	Plant_fractions		300	R1_euk_smpl048.fastq.gz		R2_euk_smpl048.fastq.gz
PRJEB27065539	Illumina Miseq	Bawb_euk_Ara_bulk_1	METAGENOMIC	PCR	AMPLICON	Plant_fractions		300	R1_euk_smpl049.fastq.gz		R2_euk_smpl049.fastq.gz
PRJEB27065540	Illumina Miseq	Bawb_euk_Ara_bulk_2	METAGENOMIC	PCR	AMPLICON	Plant_fractions		300	R1_euk_smpl050.fastq.gz		R2_euk_smpl050.fastq.gz
PRJEB27065541	Illumina Miseq	Bawb_euk_Ara_bulk_3	METAGENOMIC	PCR	AMPLICON	Plant_fractions		300	R1_euk_smpl051.fastq.gz		R2_euk_smpl051.fastq.gz
PRJEB27065542	Illumina Miseq	Bawb_euk_Ara_bulk_4	METAGENOMIC	PCR	AMPLICON	Plant_fractions		300	R1_euk_smpl052.fastq.gz		R2_euk_smpl052.fastq.gz
PRJEB27065543	Illumina Miseq	Bawb_euk_Ara_bulk_5	METAGENOMIC	PCR	AMPLICON	Plant_fractions		300	R1_euk_smpl053.fastq.gz		R2_euk_smpl053.fastq.gz
PRJEB27065544	Illumina Miseq	Bawb_euk_Ara_bulk_6	METAGENOMIC	PCR	AMPLICON	Plant_fractions		300	R1_euk_smpl054.fastq.gz		R2_euk_smpl054.fastq.gz
PRJEB27065545	Illumina Miseq	Bawb_euk_Ara_bulk_7	METAGENOMIC	PCR	AMPLICON	Plant_fractions		300	R1_euk_smpl055.fastq.gz		R2_euk_smpl055.fastq.gz
PRJEB27065546	Illumina Miseq	Bawb_euk_Ara_bulk_8	METAGENOMIC	PCR	AMPLICON	Plant_fractions		300	R1_euk_smpl056.fastq.gz		R2_euk_smpl056.fastq.gz
PRJEB27065547	Illumina Miseq	Wyth_euk_Ara_bulk_1	METAGENOMIC	PCR	AMPLICON	Plant_fractions		300	R1_euk_smpl057.fastq.gz		R2_euk_smpl057.fastq.gz
PRJEB27065548	Illumina Miseq	Wyth_euk_Ara_bulk_2	METAGENOMIC	PCR	AMPLICON	Plant_fractions		300	R1_euk_smpl058.fastq.gz		R2_euk_smpl058.fastq.gz
PRJEB27065549	Illumina Miseq	Wyth_euk_Ara_bulk_3	METAGENOMIC	PCR	AMPLICON	Plant_fractions		300	R1_euk_smpl059.fastq.gz		R2_euk_smpl059.fastq.gz
PRJEB27065550	Illumina Miseq	Wyth_euk_Ara_bulk_4	METAGENOMIC	PCR	AMPLICON	Plant_fractions		300	R1_euk_smpl060.fastq.gz		R2_euk_smpl060.fastq.gz
PRJEB27065551	Illumina Miseq	Wyth_euk_Ara_bulk_5	METAGENOMIC	PCR	AMPLICON	Plant_fractions		300	R1_euk_smpl061.fastq.gz		R2_euk_smpl061.fastq.gz
PRJEB27065552	Illumina Miseq	Wyth_euk_Ara_bulk_6	METAGENOMIC	PCR	AMPLICON	Plant_fractions		300	R1_euk_smpl062.fastq.gz		R2_euk_smpl062.fastq.gz
PRJEB27065553	Illumina Miseq	Wyth_euk_Ara_bulk_7	METAGENOMIC	PCR	AMPLICON	Plant_fractions		300	R1_euk_smpl063.fastq.gz		R2_euk_smpl063.fastq.gz
PRJEB27065554	Illumina Miseq	Wyth_euk_Ara_bulk_8	METAGENOMIC	PCR	AMPLICON	Plant_fractions		300	R1_euk_smpl064.fastq.gz		R2_euk_smpl064.fastq.gz
PRJEB27065555	Illumina Miseq	Bawb_euk_Pea_RS_1	METAGENOMIC	PCR	AMPLICON	Plant_fractions		300	R1_euk_smpl081.fastq.gz		R2_euk_smpl081.fastq.gz
PRJEB27065556	Illumina Miseq	Bawb_euk_Pea_RS_2	METAGENOMIC	PCR	AMPLICON	Plant_fractions		300	R1_euk_smpl082.fastq.gz		R2_euk_smpl082.fastq.gz
PRJEB27065557	Illumina Miseq	Bawb_euk_Pea_RS_3	METAGENOMIC	PCR	AMPLICON	Plant_fractions		300	R1_euk_smpl083.fastq.gz		R2_euk_smpl083.fastq.gz
PRJEB27065558	Illumina Miseq	Bawb_euk_Pea_RS_4	METAGENOMIC	PCR	AMPLICON	Plant_fractions		300	R1_euk_smpl084.fastq.gz		R2_euk_smpl084.fastq.gz
PRJEB27065559	Illumina Miseq	Bawb_euk_Pea_RS_5	METAGENOMIC	PCR	AMPLICON	Plant_fractions		300	R1_euk_smpl085.fastq.gz		R2_euk_smpl085.fastq.gz
PRJEB27065560	Illumina Miseq	Bawb_euk_Pea_RS_6	METAGENOMIC	PCR	AMPLICON	Plant_fractions		300	R1_euk_smpl086.fastq.gz		R2_euk_smpl086.fastq.gz
PRJEB27065561	Illumina Miseq	Bawb_euk_Pea_RS_7	METAGENOMIC	PCR	AMPLICON	Plant_fractions		300	R1_euk_smpl087.fastq.gz		R2_euk_smpl087.fastq.gz
PRJEB27065562	Illumina Miseq	Bawb_euk_Pea_RS_8	METAGENOMIC	PCR	AMPLICON	Plant_fractions		300	R1_euk_smpl088.fastq.gz		R2_euk_smpl088.fastq.gz
PRJEB27065563	Illumina Miseq	Wyth_euk_Pea_RS_1	METAGENOMIC	PCR	AMPLICON	Plant_fractions		300	R1_euk_smpl089.fastq.gz		R2_euk_smpl089.fastq.gz
PRJEB27065564	Illumina Miseq	Wyth_euk_Pea_RS_2	METAGENOMIC	PCR	AMPLICON	Plant_fractions		300	R1_euk_smpl090.fastq.gz		R2_euk_smpl090.fastq.gz
PRJEB27065565	Illumina Miseq	Wyth_euk_Pea_RS_3	METAGENOMIC	PCR	AMPLICON	Plant_fractions		300	R1_euk_smpl091.fastq.gz		R2_euk_smpl091.fastq.gz
PRJEB27065566	Illumina Miseq	Wyth_euk_Pea_RS_4	METAGENOMIC	PCR	AMPLICON	Plant_fractions		300	R1_euk_smpl092.fastq.gz		R2_euk_smpl092.fastq.gz
PRJEB27065567	Illumina Miseq	Wyth_euk_Pea_RS_5	METAGENOMIC	PCR	AMPLICON	Plant_fractions		300	R1_euk_smpl093.fastq.gz		R2_euk_smpl093.fastq.gz
PRJEB27065568	Illumina Miseq	Wyth_euk_Pea_RS_6	METAGENOMIC	PCR	AMPLICON	Plant_fractions		300	R1_euk_smpl094.fastq.gz		R2_euk_smpl094.fastq.gz
PRJEB27065569	Illumina Miseq	Wyth_euk_Pea_RS_7	METAGENOMIC	PCR	AMPLICON	Plant_fractions		300	R1_euk_smpl095.fastq.gz		R2_euk_smpl095.fastq.gz
PRJEB27065570	Illumina Miseq	Wyth_euk_Pea_RS_8	METAGENOMIC	PCR	AMPLICON	Plant_fractions		300	R1_euk_smpl096.fastq.gz		R2_euk_smpl096.fastq.gz
PRJEB27065571	Illumina Miseq	Bawb_euk_Med_RS_1	METAGENOMIC	PCR	AMPLICON	Plant_fractions		300	R1_euk_smpl097.fastq.gz		R2_euk_smpl097.fastq.gz
PRJEB27065572	Illumina Miseq	Bawb_euk_Med_RS_2	METAGENOMIC	PCR	AMPLICON	Plant_fractions		300	R1_euk_smpl098.fastq.gz		R2_euk_smpl098.fastq.gz
PRJEB27065573	Illumina Miseq	Bawb_euk_Med_RS_3	METAGENOMIC	PCR	AMPLICON	Plant_fractions		300	R1_euk_smpl099.fastq.gz		R2_euk_smpl099.fastq.gz
PRJEB27065574	Illumina Miseq	Bawb_euk_Med_RS_4	METAGENOMIC	PCR	AMPLICON	Plant_fractions		300	R1_euk_smpl100.fastq.gz		R2_euk_smpl100.fastq.gz
PRJEB27065575	Illumina Miseq	Bawb_euk_Med_RS_5	METAGENOMIC	PCR	AMPLICON	Plant_fractions		300	R1_euk_smpl101.fastq.gz		R2_euk_smpl101.fastq.gz
PRJEB27065576	Illumina Miseq	Bawb_euk_Med_RS_6	METAGENOMIC	PCR	AMPLICON	Plant_fractions		300	R1_euk_smpl102.fastq.gz		R2_euk_smpl102.fastq.gz
PRJEB27065577	Illumina Miseq	Bawb_euk_Med_RS_7	METAGENOMIC	PCR	AMPLICON	Plant_fractions		300	R1_euk_smpl103.fastq.gz		R2_euk_smpl103.fastq.gz
PRJEB27065578	Illumina Miseq	Bawb_euk_Med_RS_8	METAGENOMIC	PCR	AMPLICON	Plant_fractions		300	R1_euk_smpl104.fastq.gz		R2_euk_smpl104.fastq.gz
PRJEB27065579	Illumina Miseq	Wyth_euk_Med_RS_1	METAGENOMIC	PCR	AMPLICON	Plant_fractions		300	R1_euk_smpl105.fastq.gz		R2_euk_smpl105.fastq.gz
PRJEB27065580	Illumina Miseq	Wyth_euk_Med_RS_2	METAGENOMIC	PCR	AMPLICON	Plant_fractions		300	R1_euk_smpl106.fastq.gz		R2_euk_smpl106.fastq.gz
PRJEB27065581	Illumina Miseq	Wyth_euk_Med_RS_3	METAGENOMIC	PCR	AMPLICON	Plant_fractions		300	R1_euk_smpl107.fastq.gz		R2_euk_smpl107.fastq.gz
PRJEB27065582	Illumina Miseq	Wyth_euk_Med_RS_4	METAGENOMIC	PCR	AMPLICON	Plant_fractions		300	R1_euk_smpl108.fastq.gz		R2_euk_smpl108.fastq.gz
PRJEB27065583	Illumina Miseq	Wyth_euk_Med_RS_5	METAGENOMIC	PCR	AMPLICON	Plant_fractions		300	R1_euk_smpl109.fastq.gz		R2_euk_smpl109.fastq.gz
PRJEB27065584	Illumina Miseq	Wyth_euk_Med_RS_6	METAGENOMIC	PCR	AMPLICON	Plant_fractions		300	R1_euk_smpl110.fastq.gz		R2_euk_smpl110.fastq.gz
PRJEB27065585	Illumina Miseq	Wyth_euk_Med_RS_7	METAGENOMIC	PCR	AMPLICON	Plant_fractions		300	R1_euk_smpl111.fastq.gz		R2_euk_smpl111.fastq.gz
PRJEB27065586	Illumina Miseq	Wyth_euk_Med_RS_8	METAGENOMIC	PCR	AMPLICON	Plant_fractions		300	R1_euk_smpl112.fastq.gz		R2_euk_smpl112.fastq.gz
PRJEB27065587	Illumina Miseq	Bawb_euk_Whe_RS_1	METAGENOMIC	PCR	AMPLICON	Plant_fractions		300	R1_euk_smpl113.fastq.gz		R2_euk_smpl113.fastq.gz
PRJEB27065588	Illumina Miseq	Bawb_euk_Whe_RS_2	METAGENOMIC	PCR	AMPLICON	Plant_fractions		300	R1_euk_smpl114.fastq.gz		R2_euk_smpl114.fastq.gz
PRJEB27065589	Illumina Miseq	Bawb_euk_Whe_RS_3	METAGENOMIC	PCR	AMPLICON	Plant_fractions		300	R1_euk_smpl115.fastq.gz		R2_euk_smpl115.fastq.gz
PRJEB27065590	Illumina Miseq	Bawb_euk_Whe_RS_4	METAGENOMIC	PCR	AMPLICON	Plant_fractions		300	R1_euk_smpl116.fastq.gz		R2_euk_smpl116.fastq.gz
PRJEB27065591	Illumina Miseq	Bawb_euk_Whe_RS_5	METAGENOMIC	PCR	AMPLICON	Plant_fractions		300	R1_euk_smpl117.fastq.gz		R2_euk_smpl117.fastq.gz
PRJEB27065592	Illumina Miseq	Bawb_euk_Whe_RS_6	METAGENOMIC	PCR	AMPLICON	Plant_fractions		300	R1_euk_smpl118.fastq.gz		R2_euk_smpl118.fastq.gz
PRJEB27065593	Illumina Miseq	Bawb_euk_Whe_RS_7	METAGENOMIC	PCR	AMPLICON	Plant_fractions		300	R1_euk_smpl119.fastq.gz		R2_euk_smpl119.fastq.gz
PRJEB27065594	Illumina Miseq	Bawb_euk_Whe_RS_8	METAGENOMIC	PCR	AMPLICON	Plant_fractions		300	R1_euk_smpl120.fastq.gz		R2_euk_smpl120.fastq.gz
PRJEB27065595	Illumina Miseq	Wyth_euk_Whe_RS_1	METAGENOMIC	PCR	AMPLICON	Plant_fractions		300	R1_euk_smpl121.fastq.gz		R2_euk_smpl121.fastq.gz
PRJEB27065596	Illumina Miseq	Wyth_euk_Whe_RS_2	METAGENOMIC	PCR	AMPLICON	Plant_fractions		300	R1_euk_smpl122.fastq.gz		R2_euk_smpl122.fastq.gz
PRJEB27065597	Illumina Miseq	Wyth_euk_Whe_RS_3	METAGENOMIC	PCR	AMPLICON	Plant_fractions		300	R1_euk_smpl123.fastq.gz		R2_euk_smpl123.fastq.gz
PRJEB27065598	Illumina Miseq	Wyth_euk_Whe_RS_4	METAGENOMIC	PCR	AMPLICON	Plant_fractions		300	R1_euk_smpl124.fastq.gz		R2_euk_smpl124.fastq.gz
PRJEB27065599	Illumina Miseq	Wyth_euk_Whe_RS_5	METAGENOMIC	PCR	AMPLICON	Plant_fractions		300	R1_euk_smpl125.fastq.gz		R2_euk_smpl125.fastq.gz
PRJEB27065600	Illumina Miseq	Wyth_euk_Whe_RS_6	METAGENOMIC	PCR	AMPLICON	Plant_fractions		300	R1_euk_smpl126.fastq.gz		R2_euk_smpl126.fastq.gz
PRJEB27065601	Illumina Miseq	Wyth_euk_Whe_RS_7	METAGENOMIC	PCR	AMPLICON	Plant_fractions		300	R1_euk_smpl127.fastq.gz		R2_euk_smpl127.fastq.gz
PRJEB27065602	Illumina Miseq	Wyth_euk_Whe_RS_8	METAGENOMIC	PCR	AMPLICON	Plant_fractions		300	R1_euk_smpl128.fastq.gz		R2_euk_smpl128.fastq.gz
PRJEB27065603	Illumina Miseq	Bawb_euk_Ara_RS_1	METAGENOMIC	PCR	AMPLICON	Plant_fractions		300	R1_euk_smpl129.fastq.gz		R2_euk_smpl129.fastq.gz
PRJEB27065604	Illumina Miseq	Bawb_euk_Ara_RS_2	METAGENOMIC	PCR	AMPLICON	Plant_fractions		300	R1_euk_smpl130.fastq.gz		R2_euk_smpl130.fastq.gz
PRJEB27065605	Illumina Miseq	Bawb_euk_Ara_RS_3	METAGENOMIC	PCR	AMPLICON	Plant_fractions		300	R1_euk_smpl131.fastq.gz		R2_euk_smpl131.fastq.gz
PRJEB27065606	Illumina Miseq	Bawb_euk_Ara_RS_4	METAGENOMIC	PCR	AMPLICON	Plant_fractions		300	R1_euk_smpl132.fastq.gz		R2_euk_smpl132.fastq.gz
PRJEB27065607	Illumina Miseq	Bawb_euk_Ara_RS_5	METAGENOMIC	PCR	AMPLICON	Plant_fractions		300	R1_euk_smpl133.fastq.gz		R2_euk_smpl133.fastq.gz
PRJEB27065608	Illumina Miseq	Bawb_euk_Ara_RS_6	METAGENOMIC	PCR	AMPLICON	Plant_fractions		300	R1_euk_smpl134.fastq.gz		R2_euk_smpl134.fastq.gz
PRJEB27065609	Illumina Miseq	Bawb_euk_Ara_RS_7	METAGENOMIC	PCR	AMPLICON	Plant_fractions		300	R1_euk_smpl135.fastq.gz		R2_euk_smpl135.fastq.gz
PRJEB27065610	Illumina Miseq	Bawb_euk_Ara_RS_8	METAGENOMIC	PCR	AMPLICON	Plant_fractions		300	R1_euk_smpl136.fastq.gz		R2_euk_smpl136.fastq.gz
PRJEB27065611	Illumina Miseq	Wyth_euk_Ara_RS_1	METAGENOMIC	PCR	AMPLICON	Plant_fractions		300	R1_euk_smpl137.fastq.gz		R2_euk_smpl137.fastq.gz
PRJEB27065612	Illumina Miseq	Wyth_euk_Ara_RS_2	METAGENOMIC	PCR	AMPLICON	Plant_fractions		300	R1_euk_smpl138.fastq.gz		R2_euk_smpl138.fastq.gz
PRJEB27065613	Illumina Miseq	Wyth_euk_Ara_RS_3	METAGENOMIC	PCR	AMPLICON	Plant_fractions		300	R1_euk_smpl139.fastq.gz		R2_euk_smpl139.fastq.gz
PRJEB27065614	Illumina Miseq	Wyth_euk_Ara_RS_4	METAGENOMIC	PCR	AMPLICON	Plant_fractions		300	R1_euk_smpl140.fastq.gz		R2_euk_smpl140.fastq.gz
PRJEB27065615	Illumina Miseq	Wyth_euk_Ara_RS_5	METAGENOMIC	PCR	AMPLICON	Plant_fractions		300	R1_euk_smpl141.fastq.gz		R2_euk_smpl141.fastq.gz
PRJEB27065616	Illumina Miseq	Wyth_euk_Ara_RS_6	METAGENOMIC	PCR	AMPLICON	Plant_fractions		300	R1_euk_smpl142.fastq.gz		R2_euk_smpl142.fastq.gz
PRJEB27065617	Illumina Miseq	Wyth_euk_Ara_RS_7	METAGENOMIC	PCR	AMPLICON	Plant_fractions		300	R1_euk_smpl143.fastq.gz		R2_euk_smpl143.fastq.gz
PRJEB27065618	Illumina Miseq	Wyth_euk_Ara_RS_8	METAGENOMIC	PCR	AMPLICON	Plant_fractions		300	R1_euk_smpl144.fastq.gz		R2_euk_smpl144.fastq.gz
PRJEB27065619	Illumina Miseq	Bawb_euk_Pea_RP_1	METAGENOMIC	PCR	AMPLICON	Plant_fractions		300	R1_euk_smpl145.fastq.gz		R2_euk_smpl145.fastq.gz
PRJEB27065620	Illumina Miseq	Bawb_euk_Pea_RP_2	METAGENOMIC	PCR	AMPLICON	Plant_fractions		300	R1_euk_smpl146.fastq.gz		R2_euk_smpl146.fastq.gz
PRJEB27065621	Illumina Miseq	Bawb_euk_Pea_RP_3	METAGENOMIC	PCR	AMPLICON	Plant_fractions		300	R1_euk_smpl147.fastq.gz		R2_euk_smpl147.fastq.gz
PRJEB27065622	Illumina Miseq	Bawb_euk_Pea_RP_4	METAGENOMIC	PCR	AMPLICON	Plant_fractions		300	R1_euk_smpl148.fastq.gz		R2_euk_smpl148.fastq.gz
PRJEB27065623	Illumina Miseq	Bawb_euk_Pea_RP_5	METAGENOMIC	PCR	AMPLICON	Plant_fractions		300	R1_euk_smpl149.fastq.gz		R2_euk_smpl149.fastq.gz
PRJEB27065624	Illumina Miseq	Bawb_euk_Pea_RP_6	METAGENOMIC	PCR	AMPLICON	Plant_fractions		300	R1_euk_smpl150.fastq.gz		R2_euk_smpl150.fastq.gz
PRJEB27065625	Illumina Miseq	Bawb_euk_Pea_RP_7	METAGENOMIC	PCR	AMPLICON	Plant_fractions		300	R1_euk_smpl151.fastq.gz		R2_euk_smpl151.fastq.gz
PRJEB27065626	Illumina Miseq	Bawb_euk_Pea_RP_8	METAGENOMIC	PCR	AMPLICON	Plant_fractions		300	R1_euk_smpl152.fastq.gz		R2_euk_smpl152.fastq.gz
PRJEB27065627	Illumina Miseq	Wyth_euk_Pea_RP_1	METAGENOMIC	PCR	AMPLICON	Plant_fractions		300	R1_euk_smpl153.fastq.gz		R2_euk_smpl153.fastq.gz
PRJEB27065628	Illumina Miseq	Wyth_euk_Pea_RP_2	METAGENOMIC	PCR	AMPLICON	Plant_fractions		300	R1_euk_smpl154.fastq.gz		R2_euk_smpl154.fastq.gz
PRJEB27065629	Illumina Miseq	Wyth_euk_Pea_RP_3	METAGENOMIC	PCR	AMPLICON	Plant_fractions		300	R1_euk_smpl155.fastq.gz		R2_euk_smpl155.fastq.gz
PRJEB27065630	Illumina Miseq	Wyth_euk_Pea_RP_4	METAGENOMIC	PCR	AMPLICON	Plant_fractions		300	R1_euk_smpl156.fastq.gz		R2_euk_smpl156.fastq.gz
PRJEB27065631	Illumina Miseq	Wyth_euk_Pea_RP_5	METAGENOMIC	PCR	AMPLICON	Plant_fractions		300	R1_euk_smpl157.fastq.gz		R2_euk_smpl157.fastq.gz
PRJEB27065632	Illumina Miseq	Wyth_euk_Pea_RP_6	METAGENOMIC	PCR	AMPLICON	Plant_fractions		300	R1_euk_smpl158.fastq.gz		R2_euk_smpl158.fastq.gz
PRJEB27065633	Illumina Miseq	Wyth_euk_Pea_RP_7	METAGENOMIC	PCR	AMPLICON	Plant_fractions		300	R1_euk_smpl159.fastq.gz		R2_euk_smpl159.fastq.gz
PRJEB27065634	Illumina Miseq	Wyth_euk_Pea_RP_8	METAGENOMIC	PCR	AMPLICON	Plant_fractions		300	R1_euk_smpl160.fastq.gz		R2_euk_smpl160.fastq.gz
PRJEB27065635	Illumina Miseq	Bawb_euk_Med_RP_1	METAGENOMIC	PCR	AMPLICON	Plant_fractions		300	R1_euk_smpl161.fastq.gz		R2_euk_smpl161.fastq.gz
PRJEB27065636	Illumina Miseq	Bawb_euk_Med_RP_2	METAGENOMIC	PCR	AMPLICON	Plant_fractions		300	R1_euk_smpl162.fastq.gz		R2_euk_smpl162.fastq.gz
PRJEB27065637	Illumina Miseq	Bawb_euk_Med_RP_3	METAGENOMIC	PCR	AMPLICON	Plant_fractions		300	R1_euk_smpl163.fastq.gz		R2_euk_smpl163.fastq.gz
PRJEB27065638	Illumina Miseq	Bawb_euk_Med_RP_4	METAGENOMIC	PCR	AMPLICON	Plant_fractions		300	R1_euk_smpl164.fastq.gz		R2_euk_smpl164.fastq.gz
PRJEB27065639	Illumina Miseq	Bawb_euk_Med_RP_5	METAGENOMIC	PCR	AMPLICON	Plant_fractions		300	R1_euk_smpl165.fastq.gz		R2_euk_smpl165.fastq.gz
PRJEB27065640	Illumina Miseq	Bawb_euk_Med_RP_6	METAGENOMIC	PCR	AMPLICON	Plant_fractions		300	R1_euk_smpl166.fastq.gz		R2_euk_smpl166.fastq.gz
PRJEB27065641	Illumina Miseq	Bawb_euk_Med_RP_7	METAGENOMIC	PCR	AMPLICON	Plant_fractions		300	R1_euk_smpl167.fastq.gz		R2_euk_smpl167.fastq.gz
PRJEB27065642	Illumina Miseq	Bawb_euk_Med_RP_8	METAGENOMIC	PCR	AMPLICON	Plant_fractions		300	R1_euk_smpl168.fastq.gz		R2_euk_smpl168.fastq.gz
PRJEB27065643	Illumina Miseq	Wyth_euk_Med_RP_1	METAGENOMIC	PCR	AMPLICON	Plant_fractions		300	R1_euk_smpl169.fastq.gz		R2_euk_smpl169.fastq.gz
PRJEB27065644	Illumina Miseq	Wyth_euk_Med_RP_2	METAGENOMIC	PCR	AMPLICON	Plant_fractions		300	R1_euk_smpl170.fastq.gz		R2_euk_smpl170.fastq.gz
PRJEB27065645	Illumina Miseq	Wyth_euk_Med_RP_3	METAGENOMIC	PCR	AMPLICON	Plant_fractions		300	R1_euk_smpl171.fastq.gz		R2_euk_smpl171.fastq.gz
PRJEB27065646	Illumina Miseq	Wyth_euk_Med_RP_4	METAGENOMIC	PCR	AMPLICON	Plant_fractions		300	R1_euk_smpl172.fastq.gz		R2_euk_smpl172.fastq.gz
PRJEB27065647	Illumina Miseq	Wyth_euk_Med_RP_5	METAGENOMIC	PCR	AMPLICON	Plant_fractions		300	R1_euk_smpl173.fastq.gz		R2_euk_smpl173.fastq.gz
PRJEB27065648	Illumina Miseq	Wyth_euk_Med_RP_6	METAGENOMIC	PCR	AMPLICON	Plant_fractions		300	R1_euk_smpl174.fastq.gz		R2_euk_smpl174.fastq.gz
PRJEB27065649	Illumina Miseq	Wyth_euk_Med_RP_7	METAGENOMIC	PCR	AMPLICON	Plant_fractions		300	R1_euk_smpl175.fastq.gz		R2_euk_smpl175.fastq.gz
PRJEB27065650	Illumina Miseq	Wyth_euk_Med_RP_8	METAGENOMIC	PCR	AMPLICON	Plant_fractions		300	R1_euk_smpl176.fastq.gz		R2_euk_smpl176.fastq.gz
PRJEB27065651	Illumina Miseq	Bawb_euk_Whe_RP_1	METAGENOMIC	PCR	AMPLICON	Plant_fractions		300	R1_euk_smpl177.fastq.gz		R2_euk_smpl177.fastq.gz
PRJEB27065652	Illumina Miseq	Bawb_euk_Whe_RP_2	METAGENOMIC	PCR	AMPLICON	Plant_fractions		300	R1_euk_smpl178.fastq.gz		R2_euk_smpl178.fastq.gz
PRJEB27065653	Illumina Miseq	Bawb_euk_Whe_RP_3	METAGENOMIC	PCR	AMPLICON	Plant_fractions		300	R1_euk_smpl179.fastq.gz		R2_euk_smpl179.fastq.gz
PRJEB27065654	Illumina Miseq	Bawb_euk_Whe_RP_4	METAGENOMIC	PCR	AMPLICON	Plant_fractions		300	R1_euk_smpl180.fastq.gz		R2_euk_smpl180.fastq.gz
PRJEB27065655	Illumina Miseq	Bawb_euk_Whe_RP_5	METAGENOMIC	PCR	AMPLICON	Plant_fractions		300	R1_euk_smpl181.fastq.gz		R2_euk_smpl181.fastq.gz
PRJEB27065656	Illumina Miseq	Bawb_euk_Whe_RP_6	METAGENOMIC	PCR	AMPLICON	Plant_fractions		300	R1_euk_smpl182.fastq.gz		R2_euk_smpl182.fastq.gz
PRJEB27065657	Illumina Miseq	Bawb_euk_Whe_RP_7	METAGENOMIC	PCR	AMPLICON	Plant_fractions		300	R1_euk_smpl183.fastq.gz		R2_euk_smpl183.fastq.gz
PRJEB27065658	Illumina Miseq	Bawb_euk_Whe_RP_8	METAGENOMIC	PCR	AMPLICON	Plant_fractions		300	R1_euk_smpl184.fastq.gz		R2_euk_smpl184.fastq.gz
PRJEB27065659	Illumina Miseq	Wyth_euk_Whe_RP_1	METAGENOMIC	PCR	AMPLICON	Plant_fractions		300	R1_euk_smpl185.fastq.gz		R2_euk_smpl185.fastq.gz
PRJEB27065660	Illumina Miseq	Wyth_euk_Whe_RP_2	METAGENOMIC	PCR	AMPLICON	Plant_fractions		300	R1_euk_smpl186.fastq.gz		R2_euk_smpl186.fastq.gz
PRJEB27065661	Illumina Miseq	Wyth_euk_Whe_RP_3	METAGENOMIC	PCR	AMPLICON	Plant_fractions		300	R1_euk_smpl187.fastq.gz		R2_euk_smpl187.fastq.gz
PRJEB27065662	Illumina Miseq	Wyth_euk_Whe_RP_4	METAGENOMIC	PCR	AMPLICON	Plant_fractions		300	R1_euk_smpl188.fastq.gz		R2_euk_smpl188.fastq.gz
PRJEB27065663	Illumina Miseq	Wyth_euk_Whe_RP_5	METAGENOMIC	PCR	AMPLICON	Plant_fractions		300	R1_euk_smpl189.fastq.gz		R2_euk_smpl189.fastq.gz
PRJEB27065664	Illumina Miseq	Wyth_euk_Whe_RP_6	METAGENOMIC	PCR	AMPLICON	Plant_fractions		300	R1_euk_smpl190.fastq.gz		R2_euk_smpl190.fastq.gz
PRJEB27065665	Illumina Miseq	Wyth_euk_Whe_RP_7	METAGENOMIC	PCR	AMPLICON	Plant_fractions		300	R1_euk_smpl191.fastq.gz		R2_euk_smpl191.fastq.gz
PRJEB27065666	Illumina Miseq	Wyth_euk_Whe_RP_8	METAGENOMIC	PCR	AMPLICON	Plant_fractions		300	R1_euk_smpl192.fastq.gz		R2_euk_smpl192.fastq.gz
PRJEB27065667	Illumina Miseq	Bawb_euk_Ara_RP_1	METAGENOMIC	PCR	AMPLICON	Plant_fractions		300	R1_euk_smpl193.fastq.gz		R2_euk_smpl193.fastq.gz
PRJEB27065668	Illumina Miseq	Bawb_euk_Ara_RP_2	METAGENOMIC	PCR	AMPLICON	Plant_fractions		300	R1_euk_smpl194.fastq.gz		R2_euk_smpl194.fastq.gz
PRJEB27065669	Illumina Miseq	Bawb_euk_Ara_RP_3	METAGENOMIC	PCR	AMPLICON	Plant_fractions		300	R1_euk_smpl195.fastq.gz		R2_euk_smpl195.fastq.gz
PRJEB27065670	Illumina Miseq	Bawb_euk_Ara_RP_4	METAGENOMIC	PCR	AMPLICON	Plant_fractions		300	R1_euk_smpl196.fastq.gz		R2_euk_smpl196.fastq.gz
PRJEB27065671	Illumina Miseq	Bawb_euk_Ara_RP_5	METAGENOMIC	PCR	AMPLICON	Plant_fractions		300	R1_euk_smpl197.fastq.gz		R2_euk_smpl197.fastq.gz
PRJEB27065672	Illumina Miseq	Bawb_euk_Ara_RP_6	METAGENOMIC	PCR	AMPLICON	Plant_fractions		300	R1_euk_smpl198.fastq.gz		R2_euk_smpl198.fastq.gz
PRJEB27065673	Illumina Miseq	Bawb_euk_Ara_RP_7	METAGENOMIC	PCR	AMPLICON	Plant_fractions		300	R1_euk_smpl199.fastq.gz		R2_euk_smpl199.fastq.gz
PRJEB27065674	Illumina Miseq	Bawb_euk_Ara_RP_8	METAGENOMIC	PCR	AMPLICON	Plant_fractions		300	R1_euk_smpl200.fastq.gz		R2_euk_smpl200.fastq.gz
PRJEB27065675	Illumina Miseq	Wyth_euk_Ara_RP_1	METAGENOMIC	PCR	AMPLICON	Plant_fractions		300	R1_euk_smpl201.fastq.gz		R2_euk_smpl201.fastq.gz
PRJEB27065676	Illumina Miseq	Wyth_euk_Ara_RP_2	METAGENOMIC	PCR	AMPLICON	Plant_fractions		300	R1_euk_smpl202.fastq.gz		R2_euk_smpl202.fastq.gz
PRJEB27065677	Illumina Miseq	Wyth_euk_Ara_RP_3	METAGENOMIC	PCR	AMPLICON	Plant_fractions		300	R1_euk_smpl203.fastq.gz		R2_euk_smpl203.fastq.gz
PRJEB27065678	Illumina Miseq	Wyth_euk_Ara_RP_4	METAGENOMIC	PCR	AMPLICON	Plant_fractions		300	R1_euk_smpl204.fastq.gz		R2_euk_smpl204.fastq.gz
PRJEB27065679	Illumina Miseq	Wyth_euk_Ara_RP_5	METAGENOMIC	PCR	AMPLICON	Plant_fractions		300	R1_euk_smpl205.fastq.gz		R2_euk_smpl205.fastq.gz
PRJEB27065680	Illumina Miseq	Wyth_euk_Ara_RP_6	METAGENOMIC	PCR	AMPLICON	Plant_fractions		300	R1_euk_smpl206.fastq.gz		R2_euk_smpl206.fastq.gz
PRJEB27065681	Illumina Miseq	Wyth_euk_Ara_RP_7	METAGENOMIC	PCR	AMPLICON	Plant_fractions		300	R1_euk_smpl207.fastq.gz		R2_euk_smpl207.fastq.gz
PRJEB27065682	Illumina Miseq	Wyth_euk_Ara_RP_8	METAGENOMIC	PCR	AMPLICON	Plant_fractions		300	R1_euk_smpl208.fastq.gz		R2_euk_smpl208.fastq.gz
PRJEB27065683	Illumina Miseq	Bawb_euk_Pea_RA_1	METAGENOMIC	PCR	AMPLICON	Plant_fractions		300	R1_euk_smpl209.fastq.gz		R2_euk_smpl209.fastq.gz
PRJEB27065684	Illumina Miseq	Bawb_euk_Pea_RA_2	METAGENOMIC	PCR	AMPLICON	Plant_fractions		300	R1_euk_smpl210.fastq.gz		R2_euk_smpl210.fastq.gz
PRJEB27065685	Illumina Miseq	Bawb_euk_Pea_RA_3	METAGENOMIC	PCR	AMPLICON	Plant_fractions		300	R1_euk_smpl211.fastq.gz		R2_euk_smpl211.fastq.gz
PRJEB27065686	Illumina Miseq	Bawb_euk_Pea_RA_4	METAGENOMIC	PCR	AMPLICON	Plant_fractions		300	R1_euk_smpl212.fastq.gz		R2_euk_smpl212.fastq.gz
PRJEB27065687	Illumina Miseq	Bawb_euk_Pea_RA_5	METAGENOMIC	PCR	AMPLICON	Plant_fractions		300	R1_euk_smpl213.fastq.gz		R2_euk_smpl213.fastq.gz
PRJEB27065688	Illumina Miseq	Bawb_euk_Pea_RA_6	METAGENOMIC	PCR	AMPLICON	Plant_fractions		300	R1_euk_smpl214.fastq.gz		R2_euk_smpl214.fastq.gz
PRJEB27065689	Illumina Miseq	Bawb_euk_Pea_RA_7	METAGENOMIC	PCR	AMPLICON	Plant_fractions		300	R1_euk_smpl215.fastq.gz		R2_euk_smpl215.fastq.gz
PRJEB27065690	Illumina Miseq	Bawb_euk_Pea_RA_8	METAGENOMIC	PCR	AMPLICON	Plant_fractions		300	R1_euk_smpl216.fastq.gz		R2_euk_smpl216.fastq.gz
PRJEB27065691	Illumina Miseq	Wyth_euk_Pea_RA_1	METAGENOMIC	PCR	AMPLICON	Plant_fractions		300	R1_euk_smpl217.fastq.gz		R2_euk_smpl217.fastq.gz
PRJEB27065692	Illumina Miseq	Wyth_euk_Pea_RA_2	METAGENOMIC	PCR	AMPLICON	Plant_fractions		300	R1_euk_smpl218.fastq.gz		R2_euk_smpl218.fastq.gz
PRJEB27065693	Illumina Miseq	Wyth_euk_Pea_RA_3	METAGENOMIC	PCR	AMPLICON	Plant_fractions		300	R1_euk_smpl219.fastq.gz		R2_euk_smpl219.fastq.gz
PRJEB27065694	Illumina Miseq	Wyth_euk_Pea_RA_4	METAGENOMIC	PCR	AMPLICON	Plant_fractions		300	R1_euk_smpl220.fastq.gz		R2_euk_smpl220.fastq.gz
PRJEB27065695	Illumina Miseq	Wyth_euk_Pea_RA_5	METAGENOMIC	PCR	AMPLICON	Plant_fractions		300	R1_euk_smpl221.fastq.gz		R2_euk_smpl221.fastq.gz
PRJEB27065696	Illumina Miseq	Wyth_euk_Pea_RA_6	METAGENOMIC	PCR	AMPLICON	Plant_fractions		300	R1_euk_smpl222.fastq.gz		R2_euk_smpl222.fastq.gz
PRJEB27065697	Illumina Miseq	Wyth_euk_Pea_RA_7	METAGENOMIC	PCR	AMPLICON	Plant_fractions		300	R1_euk_smpl223.fastq.gz		R2_euk_smpl223.fastq.gz
PRJEB27065698	Illumina Miseq	Wyth_euk_Pea_RA_8	METAGENOMIC	PCR	AMPLICON	Plant_fractions		300	R1_euk_smpl224.fastq.gz		R2_euk_smpl224.fastq.gz
PRJEB27065699	Illumina Miseq	Bawb_euk_Med_RA_1	METAGENOMIC	PCR	AMPLICON	Plant_fractions		300	R1_euk_smpl225.fastq.gz		R2_euk_smpl225.fastq.gz
PRJEB27065700	Illumina Miseq	Bawb_euk_Med_RA_2	METAGENOMIC	PCR	AMPLICON	Plant_fractions		300	R1_euk_smpl226.fastq.gz		R2_euk_smpl226.fastq.gz
PRJEB27065701	Illumina Miseq	Bawb_euk_Med_RA_3	METAGENOMIC	PCR	AMPLICON	Plant_fractions		300	R1_euk_smpl227.fastq.gz		R2_euk_smpl227.fastq.gz
PRJEB27065702	Illumina Miseq	Bawb_euk_Med_RA_4	METAGENOMIC	PCR	AMPLICON	Plant_fractions		300	R1_euk_smpl228.fastq.gz		R2_euk_smpl228.fastq.gz
PRJEB27065703	Illumina Miseq	Bawb_euk_Med_RA_5	METAGENOMIC	PCR	AMPLICON	Plant_fractions		300	R1_euk_smpl229.fastq.gz		R2_euk_smpl229.fastq.gz
PRJEB27065704	Illumina Miseq	Bawb_euk_Med_RA_6	METAGENOMIC	PCR	AMPLICON	Plant_fractions		300	R1_euk_smpl230.fastq.gz		R2_euk_smpl230.fastq.gz
PRJEB27065705	Illumina Miseq	Bawb_euk_Med_RA_7	METAGENOMIC	PCR	AMPLICON	Plant_fractions		300	R1_euk_smpl231.fastq.gz		R2_euk_smpl231.fastq.gz
PRJEB27065706	Illumina Miseq	Bawb_euk_Med_RA_8	METAGENOMIC	PCR	AMPLICON	Plant_fractions		300	R1_euk_smpl232.fastq.gz		R2_euk_smpl232.fastq.gz
PRJEB27065707	Illumina Miseq	Wyth_euk_Med_RA_1	METAGENOMIC	PCR	AMPLICON	Plant_fractions		300	R1_euk_smpl233.fastq.gz		R2_euk_smpl233.fastq.gz
PRJEB27065708	Illumina Miseq	Wyth_euk_Med_RA_2	METAGENOMIC	PCR	AMPLICON	Plant_fractions		300	R1_euk_smpl234.fastq.gz		R2_euk_smpl234.fastq.gz
PRJEB27065709	Illumina Miseq	Wyth_euk_Med_RA_3	METAGENOMIC	PCR	AMPLICON	Plant_fractions		300	R1_euk_smpl235.fastq.gz		R2_euk_smpl235.fastq.gz
PRJEB27065710	Illumina Miseq	Wyth_euk_Med_RA_4	METAGENOMIC	PCR	AMPLICON	Plant_fractions		300	R1_euk_smpl236.fastq.gz		R2_euk_smpl236.fastq.gz
PRJEB27065711	Illumina Miseq	Wyth_euk_Med_RA_5	METAGENOMIC	PCR	AMPLICON	Plant_fractions		300	R1_euk_smpl237.fastq.gz		R2_euk_smpl237.fastq.gz
PRJEB27065712	Illumina Miseq	Wyth_euk_Med_RA_6	METAGENOMIC	PCR	AMPLICON	Plant_fractions		300	R1_euk_smpl238.fastq.gz		R2_euk_smpl238.fastq.gz
PRJEB27065713	Illumina Miseq	Wyth_euk_Med_RA_7	METAGENOMIC	PCR	AMPLICON	Plant_fractions		300	R1_euk_smpl239.fastq.gz		R2_euk_smpl239.fastq.gz
PRJEB27065714	Illumina Miseq	Wyth_euk_Med_RA_8	METAGENOMIC	PCR	AMPLICON	Plant_fractions		300	R1_euk_smpl240.fastq.gz		R2_euk_smpl240.fastq.gz
PRJEB27065715	Illumina Miseq	Bawb_euk_Whe_RA_1	METAGENOMIC	PCR	AMPLICON	Plant_fractions		300	R1_euk_smpl241.fastq.gz		R2_euk_smpl241.fastq.gz
PRJEB27065716	Illumina Miseq	Bawb_euk_Whe_RA_2	METAGENOMIC	PCR	AMPLICON	Plant_fractions		300	R1_euk_smpl242.fastq.gz		R2_euk_smpl242.fastq.gz
PRJEB27065717	Illumina Miseq	Bawb_euk_Whe_RA_3	METAGENOMIC	PCR	AMPLICON	Plant_fractions		300	R1_euk_smpl243.fastq.gz		R2_euk_smpl243.fastq.gz
PRJEB27065718	Illumina Miseq	Bawb_euk_Whe_RA_4	METAGENOMIC	PCR	AMPLICON	Plant_fractions		300	R1_euk_smpl244.fastq.gz		R2_euk_smpl244.fastq.gz
PRJEB27065719	Illumina Miseq	Bawb_euk_Whe_RA_5	METAGENOMIC	PCR	AMPLICON	Plant_fractions		300	R1_euk_smpl245.fastq.gz		R2_euk_smpl245.fastq.gz
PRJEB27065720	Illumina Miseq	Bawb_euk_Whe_RA_6	METAGENOMIC	PCR	AMPLICON	Plant_fractions		300	R1_euk_smpl246.fastq.gz		R2_euk_smpl246.fastq.gz
PRJEB27065721	Illumina Miseq	Bawb_euk_Whe_RA_7	METAGENOMIC	PCR	AMPLICON	Plant_fractions		300	R1_euk_smpl247.fastq.gz		R2_euk_smpl247.fastq.gz
PRJEB27065722	Illumina Miseq	Bawb_euk_Whe_RA_8	METAGENOMIC	PCR	AMPLICON	Plant_fractions		300	R1_euk_smpl248.fastq.gz		R2_euk_smpl248.fastq.gz
PRJEB27065723	Illumina Miseq	Wyth_euk_Whe_RA_1	METAGENOMIC	PCR	AMPLICON	Plant_fractions		300	R1_euk_smpl249.fastq.gz		R2_euk_smpl249.fastq.gz
PRJEB27065724	Illumina Miseq	Wyth_euk_Whe_RA_2	METAGENOMIC	PCR	AMPLICON	Plant_fractions		300	R1_euk_smpl250.fastq.gz		R2_euk_smpl250.fastq.gz
PRJEB27065725	Illumina Miseq	Wyth_euk_Whe_RA_3	METAGENOMIC	PCR	AMPLICON	Plant_fractions		300	R1_euk_smpl251.fastq.gz		R2_euk_smpl251.fastq.gz
PRJEB27065726	Illumina Miseq	Wyth_euk_Whe_RA_4	METAGENOMIC	PCR	AMPLICON	Plant_fractions		300	R1_euk_smpl252.fastq.gz		R2_euk_smpl252.fastq.gz
PRJEB27065727	Illumina Miseq	Wyth_euk_Whe_RA_5	METAGENOMIC	PCR	AMPLICON	Plant_fractions		300	R1_euk_smpl253.fastq.gz		R2_euk_smpl253.fastq.gz
PRJEB27065728	Illumina Miseq	Wyth_euk_Whe_RA_6	METAGENOMIC	PCR	AMPLICON	Plant_fractions		300	R1_euk_smpl254.fastq.gz		R2_euk_smpl254.fastq.gz
PRJEB27065729	Illumina Miseq	Wyth_euk_Whe_RA_7	METAGENOMIC	PCR	AMPLICON	Plant_fractions		300	R1_euk_smpl255.fastq.gz		R2_euk_smpl255.fastq.gz
PRJEB27065730	Illumina Miseq	Wyth_euk_Whe_RA_8	METAGENOMIC	PCR	AMPLICON	Plant_fractions		300	R1_euk_smpl256.fastq.gz		R2_euk_smpl256.fastq.gz
PRJEB27065731	Illumina Miseq	Bawb_euk_Ara_RA_1	METAGENOMIC	PCR	AMPLICON	Plant_fractions		300	R1_euk_smpl257.fastq.gz		R2_euk_smpl257.fastq.gz
PRJEB27065732	Illumina Miseq	Bawb_euk_Ara_RA_2	METAGENOMIC	PCR	AMPLICON	Plant_fractions		300	R1_euk_smpl258.fastq.gz		R2_euk_smpl258.fastq.gz
PRJEB27065733	Illumina Miseq	Bawb_euk_Ara_RA_3	METAGENOMIC	PCR	AMPLICON	Plant_fractions		300	R1_euk_smpl259.fastq.gz		R2_euk_smpl259.fastq.gz
PRJEB27065734	Illumina Miseq	Bawb_euk_Ara_RA_4	METAGENOMIC	PCR	AMPLICON	Plant_fractions		300	R1_euk_smpl260.fastq.gz		R2_euk_smpl260.fastq.gz
PRJEB27065735	Illumina Miseq	Bawb_euk_Ara_RA_5	METAGENOMIC	PCR	AMPLICON	Plant_fractions		300	R1_euk_smpl261.fastq.gz		R2_euk_smpl261.fastq.gz
PRJEB27065736	Illumina Miseq	Bawb_euk_Ara_RA_6	METAGENOMIC	PCR	AMPLICON	Plant_fractions		300	R1_euk_smpl262.fastq.gz		R2_euk_smpl262.fastq.gz
PRJEB27065737	Illumina Miseq	Bawb_euk_Ara_RA_7	METAGENOMIC	PCR	AMPLICON	Plant_fractions		300	R1_euk_smpl263.fastq.gz		R2_euk_smpl263.fastq.gz
PRJEB27065738	Illumina Miseq	Bawb_euk_Ara_RA_8	METAGENOMIC	PCR	AMPLICON	Plant_fractions		300	R1_euk_smpl264.fastq.gz		R2_euk_smpl264.fastq.gz
PRJEB27065739	Illumina Miseq	Wyth_euk_Ara_RA_1	METAGENOMIC	PCR	AMPLICON	Plant_fractions		300	R1_euk_smpl265.fastq.gz		R2_euk_smpl265.fastq.gz
PRJEB27065740	Illumina Miseq	Wyth_euk_Ara_RA_2	METAGENOMIC	PCR	AMPLICON	Plant_fractions		300	R1_euk_smpl266.fastq.gz		R2_euk_smpl266.fastq.gz
PRJEB27065741	Illumina Miseq	Wyth_euk_Ara_RA_3	METAGENOMIC	PCR	AMPLICON	Plant_fractions		300	R1_euk_smpl267.fastq.gz		R2_euk_smpl267.fastq.gz
PRJEB27065742	Illumina Miseq	Wyth_euk_Ara_RA_4	METAGENOMIC	PCR	AMPLICON	Plant_fractions		300	R1_euk_smpl268.fastq.gz		R2_euk_smpl268.fastq.gz
PRJEB27065743	Illumina Miseq	Wyth_euk_Ara_RA_5	METAGENOMIC	PCR	AMPLICON	Plant_fractions		300	R1_euk_smpl269.fastq.gz		R2_euk_smpl269.fastq.gz
PRJEB27065744	Illumina Miseq	Wyth_euk_Ara_RA_6	METAGENOMIC	PCR	AMPLICON	Plant_fractions		300	R1_euk_smpl270.fastq.gz		R2_euk_smpl270.fastq.gz
PRJEB27065745	Illumina Miseq	Wyth_euk_Ara_RA_7	METAGENOMIC	PCR	AMPLICON	Plant_fractions		300	R1_euk_smpl271.fastq.gz		R2_euk_smpl271.fastq.gz
PRJEB27065746	Illumina Miseq	Wyth_euk_Ara_RA_8	METAGENOMIC	PCR	AMPLICON	Plant_fractions		300	R1_euk_smpl272.fastq.gz		R2_euk_smpl272.fastq.gz
PRJEB27065747	Illumina Miseq	Bawb_euk_init1	METAGENOMIC	PCR	AMPLICON	Plant_fractions		300	R1_euk_smpl301.fastq.gz		R2_euk_smpl301.fastq.gz
PRJEB27065748	Illumina Miseq	Bawb_euk_init2	METAGENOMIC	PCR	AMPLICON	Plant_fractions		300	R1_euk_smpl302.fastq.gz		R2_euk_smpl302.fastq.gz
PRJEB27065749	Illumina Miseq	Bawb_euk_init3	METAGENOMIC	PCR	AMPLICON	Plant_fractions		300	R1_euk_smpl303.fastq.gz		R2_euk_smpl303.fastq.gz
PRJEB27065750	Illumina Miseq	Bawb_euk_init4	METAGENOMIC	PCR	AMPLICON	Plant_fractions		300	R1_euk_smpl304.fastq.gz		R2_euk_smpl304.fastq.gz
PRJEB27065751	Illumina Miseq	Bawb_euk_init5	METAGENOMIC	PCR	AMPLICON	Plant_fractions		300	R1_euk_smpl305.fastq.gz		R2_euk_smpl305.fastq.gz
PRJEB27065752	Illumina Miseq	Bawb_euk_init6	METAGENOMIC	PCR	AMPLICON	Plant_fractions		300	R1_euk_smpl306.fastq.gz		R2_euk_smpl306.fastq.gz
PRJEB27065753	Illumina Miseq	Bawb_euk_init7	METAGENOMIC	PCR	AMPLICON	Plant_fractions		300	R1_euk_smpl307.fastq.gz		R2_euk_smpl307.fastq.gz
PRJEB27065754	Illumina Miseq	Bawb_euk_init8	METAGENOMIC	PCR	AMPLICON	Plant_fractions		300	R1_euk_smpl308.fastq.gz		R2_euk_smpl308.fastq.gz
PRJEB27065755	Illumina Miseq	Bawb_euk_init9	METAGENOMIC	PCR	AMPLICON	Plant_fractions		300	R1_euk_smpl309.fastq.gz		R2_euk_smpl309.fastq.gz
PRJEB27065756	Illumina Miseq	Bawb_euk_init10	METAGENOMIC	PCR	AMPLICON	Plant_fractions		300	R1_euk_smpl310.fastq.gz		R2_euk_smpl310.fastq.gz
PRJEB27065757	Illumina Miseq	Bawb_euk_init11	METAGENOMIC	PCR	AMPLICON	Plant_fractions		300	R1_euk_smpl311.fastq.gz		R2_euk_smpl311.fastq.gz
PRJEB27065758	Illumina Miseq	Bawb_euk_init12	METAGENOMIC	PCR	AMPLICON	Plant_fractions		300	R1_euk_smpl312.fastq.gz		R2_euk_smpl312.fastq.gz
PRJEB27065759	Illumina Miseq	Bawb_euk_init13	METAGENOMIC	PCR	AMPLICON	Plant_fractions		300	R1_euk_smpl313.fastq.gz		R2_euk_smpl313.fastq.gz
PRJEB27065760	Illumina Miseq	Bawb_euk_init14	METAGENOMIC	PCR	AMPLICON	Plant_fractions		300	R1_euk_smpl314.fastq.gz		R2_euk_smpl314.fastq.gz
PRJEB27065761	Illumina Miseq	Bawb_euk_init15	METAGENOMIC	PCR	AMPLICON	Plant_fractions		300	R1_euk_smpl315.fastq.gz		R2_euk_smpl315.fastq.gz
PRJEB27065762	Illumina Miseq	Bawb_euk_init16	METAGENOMIC	PCR	AMPLICON	Plant_fractions		300	R1_euk_smpl316.fastq.gz		R2_euk_smpl316.fastq.gz
PRJEB27065763	Illumina Miseq	Bawb_euk_init17	METAGENOMIC	PCR	AMPLICON	Plant_fractions		300	R1_euk_smpl317.fastq.gz		R2_euk_smpl317.fastq.gz
PRJEB27065764	Illumina Miseq	Bawb_euk_init18	METAGENOMIC	PCR	AMPLICON	Plant_fractions		300	R1_euk_smpl318.fastq.gz		R2_euk_smpl318.fastq.gz
PRJEB27065765	Illumina Miseq	Bawb_euk_init19	METAGENOMIC	PCR	AMPLICON	Plant_fractions		300	R1_euk_smpl319.fastq.gz		R2_euk_smpl319.fastq.gz
PRJEB27065766	Illumina Miseq	Bawb_euk_init20	METAGENOMIC	PCR	AMPLICON	Plant_fractions		300	R1_euk_smpl320.fastq.gz		R2_euk_smpl320.fastq.gz
PRJEB27065767	Illumina Miseq	Bawb_euk_init21	METAGENOMIC	PCR	AMPLICON	Plant_fractions		300	R1_euk_smpl321.fastq.gz		R2_euk_smpl321.fastq.gz
PRJEB27065768	Illumina Miseq	Bawb_euk_init22	METAGENOMIC	PCR	AMPLICON	Plant_fractions		300	R1_euk_smpl322.fastq.gz		R2_euk_smpl322.fastq.gz
PRJEB27065769	Illumina Miseq	Bawb_euk_init23	METAGENOMIC	PCR	AMPLICON	Plant_fractions		300	R1_euk_smpl323.fastq.gz		R2_euk_smpl323.fastq.gz
PRJEB27065770	Illumina Miseq	Bawb_euk_init24	METAGENOMIC	PCR	AMPLICON	Plant_fractions		300	R1_euk_smpl324.fastq.gz		R2_euk_smpl324.fastq.gz
PRJEB27065771	Illumina Miseq	Wyth_euk_init1	METAGENOMIC	PCR	AMPLICON	Plant_fractions		300	R1_euk_smpl325.fastq.gz		R2_euk_smpl325.fastq.gz
PRJEB27065772	Illumina Miseq	Wyth_euk_init2	METAGENOMIC	PCR	AMPLICON	Plant_fractions		300	R1_euk_smpl326.fastq.gz		R2_euk_smpl326.fastq.gz
PRJEB27065773	Illumina Miseq	Wyth_euk_init3	METAGENOMIC	PCR	AMPLICON	Plant_fractions		300	R1_euk_smpl327.fastq.gz		R2_euk_smpl327.fastq.gz
PRJEB27065774	Illumina Miseq	Wyth_euk_init4	METAGENOMIC	PCR	AMPLICON	Plant_fractions		300	R1_euk_smpl328.fastq.gz		R2_euk_smpl328.fastq.gz
PRJEB27065775	Illumina Miseq	Wyth_euk_init5	METAGENOMIC	PCR	AMPLICON	Plant_fractions		300	R1_euk_smpl329.fastq.gz		R2_euk_smpl329.fastq.gz
PRJEB27065776	Illumina Miseq	Wyth_euk_init6	METAGENOMIC	PCR	AMPLICON	Plant_fractions		300	R1_euk_smpl330.fastq.gz		R2_euk_smpl330.fastq.gz
PRJEB27065777	Illumina Miseq	Wyth_euk_init7	METAGENOMIC	PCR	AMPLICON	Plant_fractions		300	R1_euk_smpl331.fastq.gz		R2_euk_smpl331.fastq.gz
PRJEB27065778	Illumina Miseq	Wyth_euk_init8	METAGENOMIC	PCR	AMPLICON	Plant_fractions		300	R1_euk_smpl332.fastq.gz		R2_euk_smpl332.fastq.gz
PRJEB27065779	Illumina Miseq	Wyth_euk_init9	METAGENOMIC	PCR	AMPLICON	Plant_fractions		300	R1_euk_smpl333.fastq.gz		R2_euk_smpl333.fastq.gz
PRJEB27065780	Illumina Miseq	Wyth_euk_init10	METAGENOMIC	PCR	AMPLICON	Plant_fractions		300	R1_euk_smpl334.fastq.gz		R2_euk_smpl334.fastq.gz
PRJEB27065781	Illumina Miseq	Wyth_euk_init11	METAGENOMIC	PCR	AMPLICON	Plant_fractions		300	R1_euk_smpl335.fastq.gz		R2_euk_smpl335.fastq.gz
PRJEB27065782	Illumina Miseq	Wyth_euk_init12	METAGENOMIC	PCR	AMPLICON	Plant_fractions		300	R1_euk_smpl336.fastq.gz		R2_euk_smpl336.fastq.gz
PRJEB27065783	Illumina Miseq	Wyth_euk_init13	METAGENOMIC	PCR	AMPLICON	Plant_fractions		300	R1_euk_smpl337.fastq.gz		R2_euk_smpl337.fastq.gz
PRJEB27065784	Illumina Miseq	Wyth_euk_init14	METAGENOMIC	PCR	AMPLICON	Plant_fractions		300	R1_euk_smpl338.fastq.gz		R2_euk_smpl338.fastq.gz
PRJEB27065785	Illumina Miseq	Wyth_euk_init15	METAGENOMIC	PCR	AMPLICON	Plant_fractions		300	R1_euk_smpl339.fastq.gz		R2_euk_smpl339.fastq.gz
PRJEB27065786	Illumina Miseq	Wyth_euk_init16	METAGENOMIC	PCR	AMPLICON	Plant_fractions		300	R1_euk_smpl340.fastq.gz		R2_euk_smpl340.fastq.gz
PRJEB27065787	Illumina Miseq	Wyth_euk_init17	METAGENOMIC	PCR	AMPLICON	Plant_fractions		300	R1_euk_smpl341.fastq.gz		R2_euk_smpl341.fastq.gz
PRJEB27065788	Illumina Miseq	Wyth_euk_init18	METAGENOMIC	PCR	AMPLICON	Plant_fractions		300	R1_euk_smpl342.fastq.gz		R2_euk_smpl342.fastq.gz
PRJEB27065789	Illumina Miseq	Wyth_euk_init19	METAGENOMIC	PCR	AMPLICON	Plant_fractions		300	R1_euk_smpl343.fastq.gz		R2_euk_smpl343.fastq.gz
PRJEB27065790	Illumina Miseq	Wyth_euk_init20	METAGENOMIC	PCR	AMPLICON	Plant_fractions		300	R1_euk_smpl344.fastq.gz		R2_euk_smpl344.fastq.gz
PRJEB27065791	Illumina Miseq	Wyth_euk_init21	METAGENOMIC	PCR	AMPLICON	Plant_fractions		300	R1_euk_smpl345.fastq.gz		R2_euk_smpl345.fastq.gz
PRJEB27065792	Illumina Miseq	Wyth_euk_init22	METAGENOMIC	PCR	AMPLICON	Plant_fractions		300	R1_euk_smpl346.fastq.gz		R2_euk_smpl346.fastq.gz
PRJEB27065793	Illumina Miseq	Wyth_euk_init23	METAGENOMIC	PCR	AMPLICON	Plant_fractions		300	R1_euk_smpl347.fastq.gz		R2_euk_smpl347.fastq.gz
PRJEB27065794	Illumina Miseq	Wyth_euk_init24	METAGENOMIC	PCR	AMPLICON	Plant_fractions		300	R1_euk_smpl348.fastq.gz		R2_euk_smpl348.fastq.gz
PRJEB27065795	Illumina Miseq	Bawb_euk_unpl1	METAGENOMIC	PCR	AMPLICON	Plant_fractions		300	R1_euk_smpl401.fastq.gz		R2_euk_smpl401.fastq.gz
PRJEB27065796	Illumina Miseq	Bawb_euk_unpl2	METAGENOMIC	PCR	AMPLICON	Plant_fractions		300	R1_euk_smpl402.fastq.gz		R2_euk_smpl402.fastq.gz
PRJEB27065797	Illumina Miseq	Bawb_euk_unpl3	METAGENOMIC	PCR	AMPLICON	Plant_fractions		300	R1_euk_smpl403.fastq.gz		R2_euk_smpl403.fastq.gz
PRJEB27065798	Illumina Miseq	Bawb_euk_unpl4	METAGENOMIC	PCR	AMPLICON	Plant_fractions		300	R1_euk_smpl404.fastq.gz		R2_euk_smpl404.fastq.gz
PRJEB27065799	Illumina Miseq	Bawb_euk_unpl5	METAGENOMIC	PCR	AMPLICON	Plant_fractions		300	R1_euk_smpl405.fastq.gz		R2_euk_smpl405.fastq.gz
PRJEB27065800	Illumina Miseq	Bawb_euk_unpl6	METAGENOMIC	PCR	AMPLICON	Plant_fractions		300	R1_euk_smpl406.fastq.gz		R2_euk_smpl406.fastq.gz
PRJEB27065801	Illumina Miseq	Bawb_euk_unpl7	METAGENOMIC	PCR	AMPLICON	Plant_fractions		300	R1_euk_smpl407.fastq.gz		R2_euk_smpl407.fastq.gz
PRJEB27065802	Illumina Miseq	Bawb_euk_unpl8	METAGENOMIC	PCR	AMPLICON	Plant_fractions		300	R1_euk_smpl408.fastq.gz		R2_euk_smpl408.fastq.gz
PRJEB27065803	Illumina Miseq	Wyth_euk_unpl1	METAGENOMIC	PCR	AMPLICON	Plant_fractions		300	R1_euk_smpl409.fastq.gz		R2_euk_smpl409.fastq.gz
PRJEB27065804	Illumina Miseq	Wyth_euk_unpl2	METAGENOMIC	PCR	AMPLICON	Plant_fractions		300	R1_euk_smpl410.fastq.gz		R2_euk_smpl410.fastq.gz
PRJEB27065805	Illumina Miseq	Wyth_euk_unpl3	METAGENOMIC	PCR	AMPLICON	Plant_fractions		300	R1_euk_smpl411.fastq.gz		R2_euk_smpl411.fastq.gz
PRJEB27065806	Illumina Miseq	Wyth_euk_unpl4	METAGENOMIC	PCR	AMPLICON	Plant_fractions		300	R1_euk_smpl412.fastq.gz		R2_euk_smpl412.fastq.gz
PRJEB27065807	Illumina Miseq	Wyth_euk_unpl5	METAGENOMIC	PCR	AMPLICON	Plant_fractions		300	R1_euk_smpl413.fastq.gz		R2_euk_smpl413.fastq.gz
PRJEB27065808	Illumina Miseq	Wyth_euk_unpl6	METAGENOMIC	PCR	AMPLICON	Plant_fractions		300	R1_euk_smpl414.fastq.gz		R2_euk_smpl414.fastq.gz
PRJEB27065809	Illumina Miseq	Wyth_euk_unpl7	METAGENOMIC	PCR	AMPLICON	Plant_fractions		300	R1_euk_smpl415.fastq.gz		R2_euk_smpl415.fastq.gz
PRJEB27065810	Illumina Miseq	Wyth_euk_unpl8	METAGENOMIC	PCR	AMPLICON	Plant_fractions		300	R1_euk_smpl416.fastq.gz		R2_euk_smpl416.fastq.gz
PRJEB27065811	Illumina Miseq	Bawb_fng_Pea_bulk_1	METAGENOMIC	PCR	AMPLICON	Plant_fractions		300	R1_fng_smpl001.fastq.gz		R2_fng_smpl001.fastq.gz
PRJEB27065812	Illumina Miseq	Bawb_fng_Pea_bulk_2	METAGENOMIC	PCR	AMPLICON	Plant_fractions		300	R1_fng_smpl002.fastq.gz		R2_fng_smpl002.fastq.gz
PRJEB27065813	Illumina Miseq	Bawb_fng_Pea_bulk_3	METAGENOMIC	PCR	AMPLICON	Plant_fractions		300	R1_fng_smpl003.fastq.gz		R2_fng_smpl003.fastq.gz
PRJEB27065814	Illumina Miseq	Bawb_fng_Pea_bulk_4	METAGENOMIC	PCR	AMPLICON	Plant_fractions		300	R1_fng_smpl004.fastq.gz		R2_fng_smpl004.fastq.gz
PRJEB27065815	Illumina Miseq	Bawb_fng_Pea_bulk_5	METAGENOMIC	PCR	AMPLICON	Plant_fractions		300	R1_fng_smpl005.fastq.gz		R2_fng_smpl005.fastq.gz
PRJEB27065816	Illumina Miseq	Bawb_fng_Pea_bulk_6	METAGENOMIC	PCR	AMPLICON	Plant_fractions		300	R1_fng_smpl006.fastq.gz		R2_fng_smpl006.fastq.gz
PRJEB27065817	Illumina Miseq	Bawb_fng_Pea_bulk_7	METAGENOMIC	PCR	AMPLICON	Plant_fractions		300	R1_fng_smpl007.fastq.gz		R2_fng_smpl007.fastq.gz
PRJEB27065818	Illumina Miseq	Bawb_fng_Pea_bulk_8	METAGENOMIC	PCR	AMPLICON	Plant_fractions		300	R1_fng_smpl008.fastq.gz		R2_fng_smpl008.fastq.gz
PRJEB27065819	Illumina Miseq	Wyth_fng_Pea_bulk_1	METAGENOMIC	PCR	AMPLICON	Plant_fractions		300	R1_fng_smpl009.fastq.gz		R2_fng_smpl009.fastq.gz
PRJEB27065820	Illumina Miseq	Wyth_fng_Pea_bulk_2	METAGENOMIC	PCR	AMPLICON	Plant_fractions		300	R1_fng_smpl010.fastq.gz		R2_fng_smpl010.fastq.gz
PRJEB27065821	Illumina Miseq	Wyth_fng_Pea_bulk_3	METAGENOMIC	PCR	AMPLICON	Plant_fractions		300	R1_fng_smpl011.fastq.gz		R2_fng_smpl011.fastq.gz
PRJEB27065822	Illumina Miseq	Wyth_fng_Pea_bulk_4	METAGENOMIC	PCR	AMPLICON	Plant_fractions		300	R1_fng_smpl012.fastq.gz		R2_fng_smpl012.fastq.gz
PRJEB27065823	Illumina Miseq	Wyth_fng_Pea_bulk_5	METAGENOMIC	PCR	AMPLICON	Plant_fractions		300	R1_fng_smpl013.fastq.gz		R2_fng_smpl013.fastq.gz
PRJEB27065824	Illumina Miseq	Wyth_fng_Pea_bulk_6	METAGENOMIC	PCR	AMPLICON	Plant_fractions		300	R1_fng_smpl014.fastq.gz		R2_fng_smpl014.fastq.gz
PRJEB27065825	Illumina Miseq	Wyth_fng_Pea_bulk_7	METAGENOMIC	PCR	AMPLICON	Plant_fractions		300	R1_fng_smpl015.fastq.gz		R2_fng_smpl015.fastq.gz
PRJEB27065826	Illumina Miseq	Wyth_fng_Pea_bulk_8	METAGENOMIC	PCR	AMPLICON	Plant_fractions		300	R1_fng_smpl016.fastq.gz		R2_fng_smpl016.fastq.gz
PRJEB27065827	Illumina Miseq	Bawb_fng_Med_bulk_1	METAGENOMIC	PCR	AMPLICON	Plant_fractions		300	R1_fng_smpl017.fastq.gz		R2_fng_smpl017.fastq.gz
PRJEB27065828	Illumina Miseq	Bawb_fng_Med_bulk_2	METAGENOMIC	PCR	AMPLICON	Plant_fractions		300	R1_fng_smpl018.fastq.gz		R2_fng_smpl018.fastq.gz
PRJEB27065829	Illumina Miseq	Bawb_fng_Med_bulk_3	METAGENOMIC	PCR	AMPLICON	Plant_fractions		300	R1_fng_smpl019.fastq.gz		R2_fng_smpl019.fastq.gz
PRJEB27065830	Illumina Miseq	Bawb_fng_Med_bulk_4	METAGENOMIC	PCR	AMPLICON	Plant_fractions		300	R1_fng_smpl020.fastq.gz		R2_fng_smpl020.fastq.gz
PRJEB27065831	Illumina Miseq	Bawb_fng_Med_bulk_5	METAGENOMIC	PCR	AMPLICON	Plant_fractions		300	R1_fng_smpl021.fastq.gz		R2_fng_smpl021.fastq.gz
PRJEB27065832	Illumina Miseq	Bawb_fng_Med_bulk_6	METAGENOMIC	PCR	AMPLICON	Plant_fractions		300	R1_fng_smpl022.fastq.gz		R2_fng_smpl022.fastq.gz
PRJEB27065833	Illumina Miseq	Bawb_fng_Med_bulk_7	METAGENOMIC	PCR	AMPLICON	Plant_fractions		300	R1_fng_smpl023.fastq.gz		R2_fng_smpl023.fastq.gz
PRJEB27065834	Illumina Miseq	Bawb_fng_Med_bulk_8	METAGENOMIC	PCR	AMPLICON	Plant_fractions		300	R1_fng_smpl024.fastq.gz		R2_fng_smpl024.fastq.gz
PRJEB27065835	Illumina Miseq	Wyth_fng_Med_bulk_1	METAGENOMIC	PCR	AMPLICON	Plant_fractions		300	R1_fng_smpl025.fastq.gz		R2_fng_smpl025.fastq.gz
PRJEB27065836	Illumina Miseq	Wyth_fng_Med_bulk_2	METAGENOMIC	PCR	AMPLICON	Plant_fractions		300	R1_fng_smpl026.fastq.gz		R2_fng_smpl026.fastq.gz
PRJEB27065837	Illumina Miseq	Wyth_fng_Med_bulk_3	METAGENOMIC	PCR	AMPLICON	Plant_fractions		300	R1_fng_smpl027.fastq.gz		R2_fng_smpl027.fastq.gz
PRJEB27065838	Illumina Miseq	Wyth_fng_Med_bulk_4	METAGENOMIC	PCR	AMPLICON	Plant_fractions		300	R1_fng_smpl028.fastq.gz		R2_fng_smpl028.fastq.gz
PRJEB27065839	Illumina Miseq	Wyth_fng_Med_bulk_5	METAGENOMIC	PCR	AMPLICON	Plant_fractions		300	R1_fng_smpl029.fastq.gz		R2_fng_smpl029.fastq.gz
PRJEB27065840	Illumina Miseq	Wyth_fng_Med_bulk_6	METAGENOMIC	PCR	AMPLICON	Plant_fractions		300	R1_fng_smpl030.fastq.gz		R2_fng_smpl030.fastq.gz
PRJEB27065841	Illumina Miseq	Wyth_fng_Med_bulk_7	METAGENOMIC	PCR	AMPLICON	Plant_fractions		300	R1_fng_smpl031.fastq.gz		R2_fng_smpl031.fastq.gz
PRJEB27065842	Illumina Miseq	Wyth_fng_Med_bulk_8	METAGENOMIC	PCR	AMPLICON	Plant_fractions		300	R1_fng_smpl032.fastq.gz		R2_fng_smpl032.fastq.gz
PRJEB27065843	Illumina Miseq	Bawb_fng_Whe_bulk_1	METAGENOMIC	PCR	AMPLICON	Plant_fractions		300	R1_fng_smpl033.fastq.gz		R2_fng_smpl033.fastq.gz
PRJEB27065844	Illumina Miseq	Bawb_fng_Whe_bulk_2	METAGENOMIC	PCR	AMPLICON	Plant_fractions		300	R1_fng_smpl034.fastq.gz		R2_fng_smpl034.fastq.gz
PRJEB27065845	Illumina Miseq	Bawb_fng_Whe_bulk_3	METAGENOMIC	PCR	AMPLICON	Plant_fractions		300	R1_fng_smpl035.fastq.gz		R2_fng_smpl035.fastq.gz
PRJEB27065846	Illumina Miseq	Bawb_fng_Whe_bulk_4	METAGENOMIC	PCR	AMPLICON	Plant_fractions		300	R1_fng_smpl036.fastq.gz		R2_fng_smpl036.fastq.gz
PRJEB27065847	Illumina Miseq	Bawb_fng_Whe_bulk_5	METAGENOMIC	PCR	AMPLICON	Plant_fractions		300	R1_fng_smpl037.fastq.gz		R2_fng_smpl037.fastq.gz
PRJEB27065848	Illumina Miseq	Bawb_fng_Whe_bulk_6	METAGENOMIC	PCR	AMPLICON	Plant_fractions		300	R1_fng_smpl038.fastq.gz		R2_fng_smpl038.fastq.gz
PRJEB27065849	Illumina Miseq	Bawb_fng_Whe_bulk_7	METAGENOMIC	PCR	AMPLICON	Plant_fractions		300	R1_fng_smpl039.fastq.gz		R2_fng_smpl039.fastq.gz
PRJEB27065850	Illumina Miseq	Bawb_fng_Whe_bulk_8	METAGENOMIC	PCR	AMPLICON	Plant_fractions		300	R1_fng_smpl040.fastq.gz		R2_fng_smpl040.fastq.gz
PRJEB27065851	Illumina Miseq	Wyth_fng_Whe_bulk_1	METAGENOMIC	PCR	AMPLICON	Plant_fractions		300	R1_fng_smpl041.fastq.gz		R2_fng_smpl041.fastq.gz
PRJEB27065852	Illumina Miseq	Wyth_fng_Whe_bulk_2	METAGENOMIC	PCR	AMPLICON	Plant_fractions		300	R1_fng_smpl042.fastq.gz		R2_fng_smpl042.fastq.gz
PRJEB27065853	Illumina Miseq	Wyth_fng_Whe_bulk_3	METAGENOMIC	PCR	AMPLICON	Plant_fractions		300	R1_fng_smpl043.fastq.gz		R2_fng_smpl043.fastq.gz
PRJEB27065854	Illumina Miseq	Wyth_fng_Whe_bulk_4	METAGENOMIC	PCR	AMPLICON	Plant_fractions		300	R1_fng_smpl044.fastq.gz		R2_fng_smpl044.fastq.gz
PRJEB27065855	Illumina Miseq	Wyth_fng_Whe_bulk_5	METAGENOMIC	PCR	AMPLICON	Plant_fractions		300	R1_fng_smpl045.fastq.gz		R2_fng_smpl045.fastq.gz
PRJEB27065856	Illumina Miseq	Wyth_fng_Whe_bulk_6	METAGENOMIC	PCR	AMPLICON	Plant_fractions		300	R1_fng_smpl046.fastq.gz		R2_fng_smpl046.fastq.gz
PRJEB27065857	Illumina Miseq	Wyth_fng_Whe_bulk_7	METAGENOMIC	PCR	AMPLICON	Plant_fractions		300	R1_fng_smpl047.fastq.gz		R2_fng_smpl047.fastq.gz
PRJEB27065858	Illumina Miseq	Wyth_fng_Whe_bulk_8	METAGENOMIC	PCR	AMPLICON	Plant_fractions		300	R1_fng_smpl048.fastq.gz		R2_fng_smpl048.fastq.gz
PRJEB27065859	Illumina Miseq	Bawb_fng_Ara_bulk_1	METAGENOMIC	PCR	AMPLICON	Plant_fractions		300	R1_fng_smpl049.fastq.gz		R2_fng_smpl049.fastq.gz
PRJEB27065860	Illumina Miseq	Bawb_fng_Ara_bulk_2	METAGENOMIC	PCR	AMPLICON	Plant_fractions		300	R1_fng_smpl050.fastq.gz		R2_fng_smpl050.fastq.gz
PRJEB27065861	Illumina Miseq	Bawb_fng_Ara_bulk_3	METAGENOMIC	PCR	AMPLICON	Plant_fractions		300	R1_fng_smpl051.fastq.gz		R2_fng_smpl051.fastq.gz
PRJEB27065862	Illumina Miseq	Bawb_fng_Ara_bulk_4	METAGENOMIC	PCR	AMPLICON	Plant_fractions		300	R1_fng_smpl052.fastq.gz		R2_fng_smpl052.fastq.gz
PRJEB27065863	Illumina Miseq	Bawb_fng_Ara_bulk_5	METAGENOMIC	PCR	AMPLICON	Plant_fractions		300	R1_fng_smpl053.fastq.gz		R2_fng_smpl053.fastq.gz
PRJEB27065864	Illumina Miseq	Bawb_fng_Ara_bulk_6	METAGENOMIC	PCR	AMPLICON	Plant_fractions		300	R1_fng_smpl054.fastq.gz		R2_fng_smpl054.fastq.gz
PRJEB27065865	Illumina Miseq	Bawb_fng_Ara_bulk_7	METAGENOMIC	PCR	AMPLICON	Plant_fractions		300	R1_fng_smpl055.fastq.gz		R2_fng_smpl055.fastq.gz
PRJEB27065866	Illumina Miseq	Bawb_fng_Ara_bulk_8	METAGENOMIC	PCR	AMPLICON	Plant_fractions		300	R1_fng_smpl056.fastq.gz		R2_fng_smpl056.fastq.gz
PRJEB27065867	Illumina Miseq	Wyth_fng_Ara_bulk_1	METAGENOMIC	PCR	AMPLICON	Plant_fractions		300	R1_fng_smpl057.fastq.gz		R2_fng_smpl057.fastq.gz
PRJEB27065868	Illumina Miseq	Wyth_fng_Ara_bulk_2	METAGENOMIC	PCR	AMPLICON	Plant_fractions		300	R1_fng_smpl058.fastq.gz		R2_fng_smpl058.fastq.gz
PRJEB27065869	Illumina Miseq	Wyth_fng_Ara_bulk_3	METAGENOMIC	PCR	AMPLICON	Plant_fractions		300	R1_fng_smpl059.fastq.gz		R2_fng_smpl059.fastq.gz
PRJEB27065870	Illumina Miseq	Wyth_fng_Ara_bulk_4	METAGENOMIC	PCR	AMPLICON	Plant_fractions		300	R1_fng_smpl060.fastq.gz		R2_fng_smpl060.fastq.gz
PRJEB27065871	Illumina Miseq	Wyth_fng_Ara_bulk_5	METAGENOMIC	PCR	AMPLICON	Plant_fractions		300	R1_fng_smpl061.fastq.gz		R2_fng_smpl061.fastq.gz
PRJEB27065872	Illumina Miseq	Wyth_fng_Ara_bulk_6	METAGENOMIC	PCR	AMPLICON	Plant_fractions		300	R1_fng_smpl062.fastq.gz		R2_fng_smpl062.fastq.gz
PRJEB27065873	Illumina Miseq	Wyth_fng_Ara_bulk_7	METAGENOMIC	PCR	AMPLICON	Plant_fractions		300	R1_fng_smpl063.fastq.gz		R2_fng_smpl063.fastq.gz
PRJEB27065874	Illumina Miseq	Wyth_fng_Ara_bulk_8	METAGENOMIC	PCR	AMPLICON	Plant_fractions		300	R1_fng_smpl064.fastq.gz		R2_fng_smpl064.fastq.gz
PRJEB27065875	Illumina Miseq	Bawb_fng_Pea_RS_1	METAGENOMIC	PCR	AMPLICON	Plant_fractions		300	R1_fng_smpl081.fastq.gz		R2_fng_smpl081.fastq.gz
PRJEB27065876	Illumina Miseq	Bawb_fng_Pea_RS_2	METAGENOMIC	PCR	AMPLICON	Plant_fractions		300	R1_fng_smpl082.fastq.gz		R2_fng_smpl082.fastq.gz
PRJEB27065877	Illumina Miseq	Bawb_fng_Pea_RS_3	METAGENOMIC	PCR	AMPLICON	Plant_fractions		300	R1_fng_smpl083.fastq.gz		R2_fng_smpl083.fastq.gz
PRJEB27065878	Illumina Miseq	Bawb_fng_Pea_RS_4	METAGENOMIC	PCR	AMPLICON	Plant_fractions		300	R1_fng_smpl084.fastq.gz		R2_fng_smpl084.fastq.gz
PRJEB27065879	Illumina Miseq	Bawb_fng_Pea_RS_5	METAGENOMIC	PCR	AMPLICON	Plant_fractions		300	R1_fng_smpl085.fastq.gz		R2_fng_smpl085.fastq.gz
PRJEB27065880	Illumina Miseq	Bawb_fng_Pea_RS_6	METAGENOMIC	PCR	AMPLICON	Plant_fractions		300	R1_fng_smpl086.fastq.gz		R2_fng_smpl086.fastq.gz
PRJEB27065881	Illumina Miseq	Bawb_fng_Pea_RS_7	METAGENOMIC	PCR	AMPLICON	Plant_fractions		300	R1_fng_smpl087.fastq.gz		R2_fng_smpl087.fastq.gz
PRJEB27065882	Illumina Miseq	Bawb_fng_Pea_RS_8	METAGENOMIC	PCR	AMPLICON	Plant_fractions		300	R1_fng_smpl088.fastq.gz		R2_fng_smpl088.fastq.gz
PRJEB27065883	Illumina Miseq	Wyth_fng_Pea_RS_1	METAGENOMIC	PCR	AMPLICON	Plant_fractions		300	R1_fng_smpl089.fastq.gz		R2_fng_smpl089.fastq.gz
PRJEB27065884	Illumina Miseq	Wyth_fng_Pea_RS_2	METAGENOMIC	PCR	AMPLICON	Plant_fractions		300	R1_fng_smpl090.fastq.gz		R2_fng_smpl090.fastq.gz
PRJEB27065885	Illumina Miseq	Wyth_fng_Pea_RS_3	METAGENOMIC	PCR	AMPLICON	Plant_fractions		300	R1_fng_smpl091.fastq.gz		R2_fng_smpl091.fastq.gz
PRJEB27065886	Illumina Miseq	Wyth_fng_Pea_RS_4	METAGENOMIC	PCR	AMPLICON	Plant_fractions		300	R1_fng_smpl092.fastq.gz		R2_fng_smpl092.fastq.gz
PRJEB27065887	Illumina Miseq	Wyth_fng_Pea_RS_5	METAGENOMIC	PCR	AMPLICON	Plant_fractions		300	R1_fng_smpl093.fastq.gz		R2_fng_smpl093.fastq.gz
PRJEB27065888	Illumina Miseq	Wyth_fng_Pea_RS_6	METAGENOMIC	PCR	AMPLICON	Plant_fractions		300	R1_fng_smpl094.fastq.gz		R2_fng_smpl094.fastq.gz
PRJEB27065889	Illumina Miseq	Wyth_fng_Pea_RS_7	METAGENOMIC	PCR	AMPLICON	Plant_fractions		300	R1_fng_smpl095.fastq.gz		R2_fng_smpl095.fastq.gz
PRJEB27065890	Illumina Miseq	Wyth_fng_Pea_RS_8	METAGENOMIC	PCR	AMPLICON	Plant_fractions		300	R1_fng_smpl096.fastq.gz		R2_fng_smpl096.fastq.gz
PRJEB27065891	Illumina Miseq	Bawb_fng_Med_RS_1	METAGENOMIC	PCR	AMPLICON	Plant_fractions		300	R1_fng_smpl097.fastq.gz		R2_fng_smpl097.fastq.gz
PRJEB27065892	Illumina Miseq	Bawb_fng_Med_RS_2	METAGENOMIC	PCR	AMPLICON	Plant_fractions		300	R1_fng_smpl098.fastq.gz		R2_fng_smpl098.fastq.gz
PRJEB27065893	Illumina Miseq	Bawb_fng_Med_RS_3	METAGENOMIC	PCR	AMPLICON	Plant_fractions		300	R1_fng_smpl099.fastq.gz		R2_fng_smpl099.fastq.gz
PRJEB27065894	Illumina Miseq	Bawb_fng_Med_RS_4	METAGENOMIC	PCR	AMPLICON	Plant_fractions		300	R1_fng_smpl100.fastq.gz		R2_fng_smpl100.fastq.gz
PRJEB27065895	Illumina Miseq	Bawb_fng_Med_RS_5	METAGENOMIC	PCR	AMPLICON	Plant_fractions		300	R1_fng_smpl101.fastq.gz		R2_fng_smpl101.fastq.gz
PRJEB27065896	Illumina Miseq	Bawb_fng_Med_RS_6	METAGENOMIC	PCR	AMPLICON	Plant_fractions		300	R1_fng_smpl102.fastq.gz		R2_fng_smpl102.fastq.gz
PRJEB27065897	Illumina Miseq	Bawb_fng_Med_RS_7	METAGENOMIC	PCR	AMPLICON	Plant_fractions		300	R1_fng_smpl103.fastq.gz		R2_fng_smpl103.fastq.gz
PRJEB27065898	Illumina Miseq	Bawb_fng_Med_RS_8	METAGENOMIC	PCR	AMPLICON	Plant_fractions		300	R1_fng_smpl104.fastq.gz		R2_fng_smpl104.fastq.gz
PRJEB27065899	Illumina Miseq	Wyth_fng_Med_RS_1	METAGENOMIC	PCR	AMPLICON	Plant_fractions		300	R1_fng_smpl105.fastq.gz		R2_fng_smpl105.fastq.gz
PRJEB27065900	Illumina Miseq	Wyth_fng_Med_RS_2	METAGENOMIC	PCR	AMPLICON	Plant_fractions		300	R1_fng_smpl106.fastq.gz		R2_fng_smpl106.fastq.gz
PRJEB27065901	Illumina Miseq	Wyth_fng_Med_RS_3	METAGENOMIC	PCR	AMPLICON	Plant_fractions		300	R1_fng_smpl107.fastq.gz		R2_fng_smpl107.fastq.gz
PRJEB27065902	Illumina Miseq	Wyth_fng_Med_RS_4	METAGENOMIC	PCR	AMPLICON	Plant_fractions		300	R1_fng_smpl108.fastq.gz		R2_fng_smpl108.fastq.gz
PRJEB27065903	Illumina Miseq	Wyth_fng_Med_RS_5	METAGENOMIC	PCR	AMPLICON	Plant_fractions		300	R1_fng_smpl109.fastq.gz		R2_fng_smpl109.fastq.gz
PRJEB27065904	Illumina Miseq	Wyth_fng_Med_RS_6	METAGENOMIC	PCR	AMPLICON	Plant_fractions		300	R1_fng_smpl110.fastq.gz		R2_fng_smpl110.fastq.gz
PRJEB27065905	Illumina Miseq	Wyth_fng_Med_RS_7	METAGENOMIC	PCR	AMPLICON	Plant_fractions		300	R1_fng_smpl111.fastq.gz		R2_fng_smpl111.fastq.gz
PRJEB27065906	Illumina Miseq	Wyth_fng_Med_RS_8	METAGENOMIC	PCR	AMPLICON	Plant_fractions		300	R1_fng_smpl112.fastq.gz		R2_fng_smpl112.fastq.gz
PRJEB27065907	Illumina Miseq	Bawb_fng_Whe_RS_1	METAGENOMIC	PCR	AMPLICON	Plant_fractions		300	R1_fng_smpl113.fastq.gz		R2_fng_smpl113.fastq.gz
PRJEB27065908	Illumina Miseq	Bawb_fng_Whe_RS_2	METAGENOMIC	PCR	AMPLICON	Plant_fractions		300	R1_fng_smpl114.fastq.gz		R2_fng_smpl114.fastq.gz
PRJEB27065909	Illumina Miseq	Bawb_fng_Whe_RS_3	METAGENOMIC	PCR	AMPLICON	Plant_fractions		300	R1_fng_smpl115.fastq.gz		R2_fng_smpl115.fastq.gz
PRJEB27065910	Illumina Miseq	Bawb_fng_Whe_RS_4	METAGENOMIC	PCR	AMPLICON	Plant_fractions		300	R1_fng_smpl116.fastq.gz		R2_fng_smpl116.fastq.gz
PRJEB27065911	Illumina Miseq	Bawb_fng_Whe_RS_5	METAGENOMIC	PCR	AMPLICON	Plant_fractions		300	R1_fng_smpl117.fastq.gz		R2_fng_smpl117.fastq.gz
PRJEB27065912	Illumina Miseq	Bawb_fng_Whe_RS_6	METAGENOMIC	PCR	AMPLICON	Plant_fractions		300	R1_fng_smpl118.fastq.gz		R2_fng_smpl118.fastq.gz
PRJEB27065913	Illumina Miseq	Bawb_fng_Whe_RS_7	METAGENOMIC	PCR	AMPLICON	Plant_fractions		300	R1_fng_smpl119.fastq.gz		R2_fng_smpl119.fastq.gz
PRJEB27065914	Illumina Miseq	Bawb_fng_Whe_RS_8	METAGENOMIC	PCR	AMPLICON	Plant_fractions		300	R1_fng_smpl120.fastq.gz		R2_fng_smpl120.fastq.gz
PRJEB27065915	Illumina Miseq	Wyth_fng_Whe_RS_1	METAGENOMIC	PCR	AMPLICON	Plant_fractions		300	R1_fng_smpl121.fastq.gz		R2_fng_smpl121.fastq.gz
PRJEB27065916	Illumina Miseq	Wyth_fng_Whe_RS_2	METAGENOMIC	PCR	AMPLICON	Plant_fractions		300	R1_fng_smpl122.fastq.gz		R2_fng_smpl122.fastq.gz
PRJEB27065917	Illumina Miseq	Wyth_fng_Whe_RS_3	METAGENOMIC	PCR	AMPLICON	Plant_fractions		300	R1_fng_smpl123.fastq.gz		R2_fng_smpl123.fastq.gz
PRJEB27065918	Illumina Miseq	Wyth_fng_Whe_RS_4	METAGENOMIC	PCR	AMPLICON	Plant_fractions		300	R1_fng_smpl124.fastq.gz		R2_fng_smpl124.fastq.gz
PRJEB27065919	Illumina Miseq	Wyth_fng_Whe_RS_5	METAGENOMIC	PCR	AMPLICON	Plant_fractions		300	R1_fng_smpl125.fastq.gz		R2_fng_smpl125.fastq.gz
PRJEB27065920	Illumina Miseq	Wyth_fng_Whe_RS_6	METAGENOMIC	PCR	AMPLICON	Plant_fractions		300	R1_fng_smpl126.fastq.gz		R2_fng_smpl126.fastq.gz
PRJEB27065921	Illumina Miseq	Wyth_fng_Whe_RS_7	METAGENOMIC	PCR	AMPLICON	Plant_fractions		300	R1_fng_smpl127.fastq.gz		R2_fng_smpl127.fastq.gz
PRJEB27065922	Illumina Miseq	Wyth_fng_Whe_RS_8	METAGENOMIC	PCR	AMPLICON	Plant_fractions		300	R1_fng_smpl128.fastq.gz		R2_fng_smpl128.fastq.gz
PRJEB27065923	Illumina Miseq	Bawb_fng_Ara_RS_1	METAGENOMIC	PCR	AMPLICON	Plant_fractions		300	R1_fng_smpl129.fastq.gz		R2_fng_smpl129.fastq.gz
PRJEB27065924	Illumina Miseq	Bawb_fng_Ara_RS_2	METAGENOMIC	PCR	AMPLICON	Plant_fractions		300	R1_fng_smpl130.fastq.gz		R2_fng_smpl130.fastq.gz
PRJEB27065925	Illumina Miseq	Bawb_fng_Ara_RS_3	METAGENOMIC	PCR	AMPLICON	Plant_fractions		300	R1_fng_smpl131.fastq.gz		R2_fng_smpl131.fastq.gz
PRJEB27065926	Illumina Miseq	Bawb_fng_Ara_RS_4	METAGENOMIC	PCR	AMPLICON	Plant_fractions		300	R1_fng_smpl132.fastq.gz		R2_fng_smpl132.fastq.gz
PRJEB27065927	Illumina Miseq	Bawb_fng_Ara_RS_5	METAGENOMIC	PCR	AMPLICON	Plant_fractions		300	R1_fng_smpl133.fastq.gz		R2_fng_smpl133.fastq.gz
PRJEB27065928	Illumina Miseq	Bawb_fng_Ara_RS_6	METAGENOMIC	PCR	AMPLICON	Plant_fractions		300	R1_fng_smpl134.fastq.gz		R2_fng_smpl134.fastq.gz
PRJEB27065929	Illumina Miseq	Bawb_fng_Ara_RS_7	METAGENOMIC	PCR	AMPLICON	Plant_fractions		300	R1_fng_smpl135.fastq.gz		R2_fng_smpl135.fastq.gz
PRJEB27065930	Illumina Miseq	Bawb_fng_Ara_RS_8	METAGENOMIC	PCR	AMPLICON	Plant_fractions		300	R1_fng_smpl136.fastq.gz		R2_fng_smpl136.fastq.gz
PRJEB27065931	Illumina Miseq	Wyth_fng_Ara_RS_1	METAGENOMIC	PCR	AMPLICON	Plant_fractions		300	R1_fng_smpl137.fastq.gz		R2_fng_smpl137.fastq.gz
PRJEB27065932	Illumina Miseq	Wyth_fng_Ara_RS_2	METAGENOMIC	PCR	AMPLICON	Plant_fractions		300	R1_fng_smpl138.fastq.gz		R2_fng_smpl138.fastq.gz
PRJEB27065933	Illumina Miseq	Wyth_fng_Ara_RS_3	METAGENOMIC	PCR	AMPLICON	Plant_fractions		300	R1_fng_smpl139.fastq.gz		R2_fng_smpl139.fastq.gz
PRJEB27065934	Illumina Miseq	Wyth_fng_Ara_RS_4	METAGENOMIC	PCR	AMPLICON	Plant_fractions		300	R1_fng_smpl140.fastq.gz		R2_fng_smpl140.fastq.gz
PRJEB27065935	Illumina Miseq	Wyth_fng_Ara_RS_5	METAGENOMIC	PCR	AMPLICON	Plant_fractions		300	R1_fng_smpl141.fastq.gz		R2_fng_smpl141.fastq.gz
PRJEB27065936	Illumina Miseq	Wyth_fng_Ara_RS_6	METAGENOMIC	PCR	AMPLICON	Plant_fractions		300	R1_fng_smpl142.fastq.gz		R2_fng_smpl142.fastq.gz
PRJEB27065937	Illumina Miseq	Wyth_fng_Ara_RS_7	METAGENOMIC	PCR	AMPLICON	Plant_fractions		300	R1_fng_smpl143.fastq.gz		R2_fng_smpl143.fastq.gz
PRJEB27065938	Illumina Miseq	Wyth_fng_Ara_RS_8	METAGENOMIC	PCR	AMPLICON	Plant_fractions		300	R1_fng_smpl144.fastq.gz		R2_fng_smpl144.fastq.gz
PRJEB27065939	Illumina Miseq	Bawb_fng_Pea_RP_1	METAGENOMIC	PCR	AMPLICON	Plant_fractions		300	R1_fng_smpl145.fastq.gz		R2_fng_smpl145.fastq.gz
PRJEB27065940	Illumina Miseq	Bawb_fng_Pea_RP_2	METAGENOMIC	PCR	AMPLICON	Plant_fractions		300	R1_fng_smpl146.fastq.gz		R2_fng_smpl146.fastq.gz
PRJEB27065941	Illumina Miseq	Bawb_fng_Pea_RP_3	METAGENOMIC	PCR	AMPLICON	Plant_fractions		300	R1_fng_smpl147.fastq.gz		R2_fng_smpl147.fastq.gz
PRJEB27065942	Illumina Miseq	Bawb_fng_Pea_RP_4	METAGENOMIC	PCR	AMPLICON	Plant_fractions		300	R1_fng_smpl148.fastq.gz		R2_fng_smpl148.fastq.gz
PRJEB27065943	Illumina Miseq	Bawb_fng_Pea_RP_5	METAGENOMIC	PCR	AMPLICON	Plant_fractions		300	R1_fng_smpl149.fastq.gz		R2_fng_smpl149.fastq.gz
PRJEB27065944	Illumina Miseq	Bawb_fng_Pea_RP_6	METAGENOMIC	PCR	AMPLICON	Plant_fractions		300	R1_fng_smpl150.fastq.gz		R2_fng_smpl150.fastq.gz
PRJEB27065945	Illumina Miseq	Bawb_fng_Pea_RP_7	METAGENOMIC	PCR	AMPLICON	Plant_fractions		300	R1_fng_smpl151.fastq.gz		R2_fng_smpl151.fastq.gz
PRJEB27065946	Illumina Miseq	Bawb_fng_Pea_RP_8	METAGENOMIC	PCR	AMPLICON	Plant_fractions		300	R1_fng_smpl152.fastq.gz		R2_fng_smpl152.fastq.gz
PRJEB27065947	Illumina Miseq	Wyth_fng_Pea_RP_1	METAGENOMIC	PCR	AMPLICON	Plant_fractions		300	R1_fng_smpl153.fastq.gz		R2_fng_smpl153.fastq.gz
PRJEB27065948	Illumina Miseq	Wyth_fng_Pea_RP_2	METAGENOMIC	PCR	AMPLICON	Plant_fractions		300	R1_fng_smpl154.fastq.gz		R2_fng_smpl154.fastq.gz
PRJEB27065949	Illumina Miseq	Wyth_fng_Pea_RP_3	METAGENOMIC	PCR	AMPLICON	Plant_fractions		300	R1_fng_smpl155.fastq.gz		R2_fng_smpl155.fastq.gz
PRJEB27065950	Illumina Miseq	Wyth_fng_Pea_RP_4	METAGENOMIC	PCR	AMPLICON	Plant_fractions		300	R1_fng_smpl156.fastq.gz		R2_fng_smpl156.fastq.gz
PRJEB27065951	Illumina Miseq	Wyth_fng_Pea_RP_5	METAGENOMIC	PCR	AMPLICON	Plant_fractions		300	R1_fng_smpl157.fastq.gz		R2_fng_smpl157.fastq.gz
PRJEB27065952	Illumina Miseq	Wyth_fng_Pea_RP_6	METAGENOMIC	PCR	AMPLICON	Plant_fractions		300	R1_fng_smpl158.fastq.gz		R2_fng_smpl158.fastq.gz
PRJEB27065953	Illumina Miseq	Wyth_fng_Pea_RP_7	METAGENOMIC	PCR	AMPLICON	Plant_fractions		300	R1_fng_smpl159.fastq.gz		R2_fng_smpl159.fastq.gz
PRJEB27065954	Illumina Miseq	Wyth_fng_Pea_RP_8	METAGENOMIC	PCR	AMPLICON	Plant_fractions		300	R1_fng_smpl160.fastq.gz		R2_fng_smpl160.fastq.gz
PRJEB27065955	Illumina Miseq	Bawb_fng_Med_RP_1	METAGENOMIC	PCR	AMPLICON	Plant_fractions		300	R1_fng_smpl161.fastq.gz		R2_fng_smpl161.fastq.gz
PRJEB27065956	Illumina Miseq	Bawb_fng_Med_RP_2	METAGENOMIC	PCR	AMPLICON	Plant_fractions		300	R1_fng_smpl162.fastq.gz		R2_fng_smpl162.fastq.gz
PRJEB27065957	Illumina Miseq	Bawb_fng_Med_RP_3	METAGENOMIC	PCR	AMPLICON	Plant_fractions		300	R1_fng_smpl163.fastq.gz		R2_fng_smpl163.fastq.gz
PRJEB27065958	Illumina Miseq	Bawb_fng_Med_RP_4	METAGENOMIC	PCR	AMPLICON	Plant_fractions		300	R1_fng_smpl164.fastq.gz		R2_fng_smpl164.fastq.gz
PRJEB27065959	Illumina Miseq	Bawb_fng_Med_RP_5	METAGENOMIC	PCR	AMPLICON	Plant_fractions		300	R1_fng_smpl165.fastq.gz		R2_fng_smpl165.fastq.gz
PRJEB27065960	Illumina Miseq	Bawb_fng_Med_RP_6	METAGENOMIC	PCR	AMPLICON	Plant_fractions		300	R1_fng_smpl166.fastq.gz		R2_fng_smpl166.fastq.gz
PRJEB27065961	Illumina Miseq	Bawb_fng_Med_RP_7	METAGENOMIC	PCR	AMPLICON	Plant_fractions		300	R1_fng_smpl167.fastq.gz		R2_fng_smpl167.fastq.gz
PRJEB27065962	Illumina Miseq	Bawb_fng_Med_RP_8	METAGENOMIC	PCR	AMPLICON	Plant_fractions		300	R1_fng_smpl168.fastq.gz		R2_fng_smpl168.fastq.gz
PRJEB27065963	Illumina Miseq	Wyth_fng_Med_RP_1	METAGENOMIC	PCR	AMPLICON	Plant_fractions		300	R1_fng_smpl169.fastq.gz		R2_fng_smpl169.fastq.gz
PRJEB27065964	Illumina Miseq	Wyth_fng_Med_RP_2	METAGENOMIC	PCR	AMPLICON	Plant_fractions		300	R1_fng_smpl170.fastq.gz		R2_fng_smpl170.fastq.gz
PRJEB27065965	Illumina Miseq	Wyth_fng_Med_RP_3	METAGENOMIC	PCR	AMPLICON	Plant_fractions		300	R1_fng_smpl171.fastq.gz		R2_fng_smpl171.fastq.gz
PRJEB27065966	Illumina Miseq	Wyth_fng_Med_RP_4	METAGENOMIC	PCR	AMPLICON	Plant_fractions		300	R1_fng_smpl172.fastq.gz		R2_fng_smpl172.fastq.gz
PRJEB27065967	Illumina Miseq	Wyth_fng_Med_RP_5	METAGENOMIC	PCR	AMPLICON	Plant_fractions		300	R1_fng_smpl173.fastq.gz		R2_fng_smpl173.fastq.gz
PRJEB27065968	Illumina Miseq	Wyth_fng_Med_RP_6	METAGENOMIC	PCR	AMPLICON	Plant_fractions		300	R1_fng_smpl174.fastq.gz		R2_fng_smpl174.fastq.gz
PRJEB27065969	Illumina Miseq	Wyth_fng_Med_RP_7	METAGENOMIC	PCR	AMPLICON	Plant_fractions		300	R1_fng_smpl175.fastq.gz		R2_fng_smpl175.fastq.gz
PRJEB27065970	Illumina Miseq	Wyth_fng_Med_RP_8	METAGENOMIC	PCR	AMPLICON	Plant_fractions		300	R1_fng_smpl176.fastq.gz		R2_fng_smpl176.fastq.gz
PRJEB27065971	Illumina Miseq	Bawb_fng_Whe_RP_1	METAGENOMIC	PCR	AMPLICON	Plant_fractions		300	R1_fng_smpl177.fastq.gz		R2_fng_smpl177.fastq.gz
PRJEB27065972	Illumina Miseq	Bawb_fng_Whe_RP_2	METAGENOMIC	PCR	AMPLICON	Plant_fractions		300	R1_fng_smpl178.fastq.gz		R2_fng_smpl178.fastq.gz
PRJEB27065973	Illumina Miseq	Bawb_fng_Whe_RP_3	METAGENOMIC	PCR	AMPLICON	Plant_fractions		300	R1_fng_smpl179.fastq.gz		R2_fng_smpl179.fastq.gz
PRJEB27065974	Illumina Miseq	Bawb_fng_Whe_RP_4	METAGENOMIC	PCR	AMPLICON	Plant_fractions		300	R1_fng_smpl180.fastq.gz		R2_fng_smpl180.fastq.gz
PRJEB27065975	Illumina Miseq	Bawb_fng_Whe_RP_5	METAGENOMIC	PCR	AMPLICON	Plant_fractions		300	R1_fng_smpl181.fastq.gz		R2_fng_smpl181.fastq.gz
PRJEB27065976	Illumina Miseq	Bawb_fng_Whe_RP_6	METAGENOMIC	PCR	AMPLICON	Plant_fractions		300	R1_fng_smpl182.fastq.gz		R2_fng_smpl182.fastq.gz
PRJEB27065977	Illumina Miseq	Bawb_fng_Whe_RP_7	METAGENOMIC	PCR	AMPLICON	Plant_fractions		300	R1_fng_smpl183.fastq.gz		R2_fng_smpl183.fastq.gz
PRJEB27065978	Illumina Miseq	Bawb_fng_Whe_RP_8	METAGENOMIC	PCR	AMPLICON	Plant_fractions		300	R1_fng_smpl184.fastq.gz		R2_fng_smpl184.fastq.gz
PRJEB27065979	Illumina Miseq	Wyth_fng_Whe_RP_1	METAGENOMIC	PCR	AMPLICON	Plant_fractions		300	R1_fng_smpl185.fastq.gz		R2_fng_smpl185.fastq.gz
PRJEB27065980	Illumina Miseq	Wyth_fng_Whe_RP_2	METAGENOMIC	PCR	AMPLICON	Plant_fractions		300	R1_fng_smpl186.fastq.gz		R2_fng_smpl186.fastq.gz
PRJEB27065981	Illumina Miseq	Wyth_fng_Whe_RP_3	METAGENOMIC	PCR	AMPLICON	Plant_fractions		300	R1_fng_smpl187.fastq.gz		R2_fng_smpl187.fastq.gz
PRJEB27065982	Illumina Miseq	Wyth_fng_Whe_RP_4	METAGENOMIC	PCR	AMPLICON	Plant_fractions		300	R1_fng_smpl188.fastq.gz		R2_fng_smpl188.fastq.gz
PRJEB27065983	Illumina Miseq	Wyth_fng_Whe_RP_5	METAGENOMIC	PCR	AMPLICON	Plant_fractions		300	R1_fng_smpl189.fastq.gz		R2_fng_smpl189.fastq.gz
PRJEB27065984	Illumina Miseq	Wyth_fng_Whe_RP_6	METAGENOMIC	PCR	AMPLICON	Plant_fractions		300	R1_fng_smpl190.fastq.gz		R2_fng_smpl190.fastq.gz
PRJEB27065985	Illumina Miseq	Wyth_fng_Whe_RP_7	METAGENOMIC	PCR	AMPLICON	Plant_fractions		300	R1_fng_smpl191.fastq.gz		R2_fng_smpl191.fastq.gz
PRJEB27065986	Illumina Miseq	Wyth_fng_Whe_RP_8	METAGENOMIC	PCR	AMPLICON	Plant_fractions		300	R1_fng_smpl192.fastq.gz		R2_fng_smpl192.fastq.gz
PRJEB27065987	Illumina Miseq	Bawb_fng_Ara_RP_1	METAGENOMIC	PCR	AMPLICON	Plant_fractions		300	R1_fng_smpl193.fastq.gz		R2_fng_smpl193.fastq.gz
PRJEB27065988	Illumina Miseq	Bawb_fng_Ara_RP_2	METAGENOMIC	PCR	AMPLICON	Plant_fractions		300	R1_fng_smpl194.fastq.gz		R2_fng_smpl194.fastq.gz
PRJEB27065989	Illumina Miseq	Bawb_fng_Ara_RP_3	METAGENOMIC	PCR	AMPLICON	Plant_fractions		300	R1_fng_smpl195.fastq.gz		R2_fng_smpl195.fastq.gz
PRJEB27065990	Illumina Miseq	Bawb_fng_Ara_RP_4	METAGENOMIC	PCR	AMPLICON	Plant_fractions		300	R1_fng_smpl196.fastq.gz		R2_fng_smpl196.fastq.gz
PRJEB27065991	Illumina Miseq	Bawb_fng_Ara_RP_5	METAGENOMIC	PCR	AMPLICON	Plant_fractions		300	R1_fng_smpl197.fastq.gz		R2_fng_smpl197.fastq.gz
PRJEB27065992	Illumina Miseq	Bawb_fng_Ara_RP_6	METAGENOMIC	PCR	AMPLICON	Plant_fractions		300	R1_fng_smpl198.fastq.gz		R2_fng_smpl198.fastq.gz
PRJEB27065993	Illumina Miseq	Bawb_fng_Ara_RP_7	METAGENOMIC	PCR	AMPLICON	Plant_fractions		300	R1_fng_smpl199.fastq.gz		R2_fng_smpl199.fastq.gz
PRJEB27065994	Illumina Miseq	Bawb_fng_Ara_RP_8	METAGENOMIC	PCR	AMPLICON	Plant_fractions		300	R1_fng_smpl200.fastq.gz		R2_fng_smpl200.fastq.gz
PRJEB27065995	Illumina Miseq	Wyth_fng_Ara_RP_1	METAGENOMIC	PCR	AMPLICON	Plant_fractions		300	R1_fng_smpl201.fastq.gz		R2_fng_smpl201.fastq.gz
PRJEB27065996	Illumina Miseq	Wyth_fng_Ara_RP_2	METAGENOMIC	PCR	AMPLICON	Plant_fractions		300	R1_fng_smpl202.fastq.gz		R2_fng_smpl202.fastq.gz
PRJEB27065997	Illumina Miseq	Wyth_fng_Ara_RP_3	METAGENOMIC	PCR	AMPLICON	Plant_fractions		300	R1_fng_smpl203.fastq.gz		R2_fng_smpl203.fastq.gz
PRJEB27065998	Illumina Miseq	Wyth_fng_Ara_RP_4	METAGENOMIC	PCR	AMPLICON	Plant_fractions		300	R1_fng_smpl204.fastq.gz		R2_fng_smpl204.fastq.gz
PRJEB27065999	Illumina Miseq	Wyth_fng_Ara_RP_5	METAGENOMIC	PCR	AMPLICON	Plant_fractions		300	R1_fng_smpl205.fastq.gz		R2_fng_smpl205.fastq.gz
PRJEB270651000	Illumina Miseq	Wyth_fng_Ara_RP_6	METAGENOMIC	PCR	AMPLICON	Plant_fractions		300	R1_fng_smpl206.fastq.gz		R2_fng_smpl206.fastq.gz
PRJEB270651001	Illumina Miseq	Wyth_fng_Ara_RP_7	METAGENOMIC	PCR	AMPLICON	Plant_fractions		300	R1_fng_smpl207.fastq.gz		R2_fng_smpl207.fastq.gz
PRJEB270651002	Illumina Miseq	Wyth_fng_Ara_RP_8	METAGENOMIC	PCR	AMPLICON	Plant_fractions		300	R1_fng_smpl208.fastq.gz		R2_fng_smpl208.fastq.gz
PRJEB270651003	Illumina Miseq	Bawb_fng_Pea_RA_1	METAGENOMIC	PCR	AMPLICON	Plant_fractions		300	R1_fng_smpl209.fastq.gz		R2_fng_smpl209.fastq.gz
PRJEB270651004	Illumina Miseq	Bawb_fng_Pea_RA_2	METAGENOMIC	PCR	AMPLICON	Plant_fractions		300	R1_fng_smpl210.fastq.gz		R2_fng_smpl210.fastq.gz
PRJEB270651005	Illumina Miseq	Bawb_fng_Pea_RA_3	METAGENOMIC	PCR	AMPLICON	Plant_fractions		300	R1_fng_smpl211.fastq.gz		R2_fng_smpl211.fastq.gz
PRJEB270651006	Illumina Miseq	Bawb_fng_Pea_RA_4	METAGENOMIC	PCR	AMPLICON	Plant_fractions		300	R1_fng_smpl212.fastq.gz		R2_fng_smpl212.fastq.gz
PRJEB270651007	Illumina Miseq	Bawb_fng_Pea_RA_5	METAGENOMIC	PCR	AMPLICON	Plant_fractions		300	R1_fng_smpl213.fastq.gz		R2_fng_smpl213.fastq.gz
PRJEB270651008	Illumina Miseq	Bawb_fng_Pea_RA_6	METAGENOMIC	PCR	AMPLICON	Plant_fractions		300	R1_fng_smpl214.fastq.gz		R2_fng_smpl214.fastq.gz
PRJEB270651009	Illumina Miseq	Bawb_fng_Pea_RA_7	METAGENOMIC	PCR	AMPLICON	Plant_fractions		300	R1_fng_smpl215.fastq.gz		R2_fng_smpl215.fastq.gz
PRJEB270651010	Illumina Miseq	Bawb_fng_Pea_RA_8	METAGENOMIC	PCR	AMPLICON	Plant_fractions		300	R1_fng_smpl216.fastq.gz		R2_fng_smpl216.fastq.gz
PRJEB270651011	Illumina Miseq	Wyth_fng_Pea_RA_1	METAGENOMIC	PCR	AMPLICON	Plant_fractions		300	R1_fng_smpl217.fastq.gz		R2_fng_smpl217.fastq.gz
PRJEB270651012	Illumina Miseq	Wyth_fng_Pea_RA_2	METAGENOMIC	PCR	AMPLICON	Plant_fractions		300	R1_fng_smpl218.fastq.gz		R2_fng_smpl218.fastq.gz
PRJEB270651013	Illumina Miseq	Wyth_fng_Pea_RA_3	METAGENOMIC	PCR	AMPLICON	Plant_fractions		300	R1_fng_smpl219.fastq.gz		R2_fng_smpl219.fastq.gz
PRJEB270651014	Illumina Miseq	Wyth_fng_Pea_RA_4	METAGENOMIC	PCR	AMPLICON	Plant_fractions		300	R1_fng_smpl220.fastq.gz		R2_fng_smpl220.fastq.gz
PRJEB270651015	Illumina Miseq	Wyth_fng_Pea_RA_5	METAGENOMIC	PCR	AMPLICON	Plant_fractions		300	R1_fng_smpl221.fastq.gz		R2_fng_smpl221.fastq.gz
PRJEB270651016	Illumina Miseq	Wyth_fng_Pea_RA_6	METAGENOMIC	PCR	AMPLICON	Plant_fractions		300	R1_fng_smpl222.fastq.gz		R2_fng_smpl222.fastq.gz
PRJEB270651017	Illumina Miseq	Wyth_fng_Pea_RA_7	METAGENOMIC	PCR	AMPLICON	Plant_fractions		300	R1_fng_smpl223.fastq.gz		R2_fng_smpl223.fastq.gz
PRJEB270651018	Illumina Miseq	Wyth_fng_Pea_RA_8	METAGENOMIC	PCR	AMPLICON	Plant_fractions		300	R1_fng_smpl224.fastq.gz		R2_fng_smpl224.fastq.gz
PRJEB270651019	Illumina Miseq	Bawb_fng_Med_RA_1	METAGENOMIC	PCR	AMPLICON	Plant_fractions		300	R1_fng_smpl225.fastq.gz		R2_fng_smpl225.fastq.gz
PRJEB270651020	Illumina Miseq	Bawb_fng_Med_RA_2	METAGENOMIC	PCR	AMPLICON	Plant_fractions		300	R1_fng_smpl226.fastq.gz		R2_fng_smpl226.fastq.gz
PRJEB270651021	Illumina Miseq	Bawb_fng_Med_RA_3	METAGENOMIC	PCR	AMPLICON	Plant_fractions		300	R1_fng_smpl227.fastq.gz		R2_fng_smpl227.fastq.gz
PRJEB270651022	Illumina Miseq	Bawb_fng_Med_RA_4	METAGENOMIC	PCR	AMPLICON	Plant_fractions		300	R1_fng_smpl228.fastq.gz		R2_fng_smpl228.fastq.gz
PRJEB270651023	Illumina Miseq	Bawb_fng_Med_RA_5	METAGENOMIC	PCR	AMPLICON	Plant_fractions		300	R1_fng_smpl229.fastq.gz		R2_fng_smpl229.fastq.gz
PRJEB270651024	Illumina Miseq	Bawb_fng_Med_RA_6	METAGENOMIC	PCR	AMPLICON	Plant_fractions		300	R1_fng_smpl230.fastq.gz		R2_fng_smpl230.fastq.gz
PRJEB270651025	Illumina Miseq	Bawb_fng_Med_RA_7	METAGENOMIC	PCR	AMPLICON	Plant_fractions		300	R1_fng_smpl231.fastq.gz		R2_fng_smpl231.fastq.gz
PRJEB270651026	Illumina Miseq	Bawb_fng_Med_RA_8	METAGENOMIC	PCR	AMPLICON	Plant_fractions		300	R1_fng_smpl232.fastq.gz		R2_fng_smpl232.fastq.gz
PRJEB270651027	Illumina Miseq	Wyth_fng_Med_RA_1	METAGENOMIC	PCR	AMPLICON	Plant_fractions		300	R1_fng_smpl233.fastq.gz		R2_fng_smpl233.fastq.gz
PRJEB270651028	Illumina Miseq	Wyth_fng_Med_RA_2	METAGENOMIC	PCR	AMPLICON	Plant_fractions		300	R1_fng_smpl234.fastq.gz		R2_fng_smpl234.fastq.gz
PRJEB270651029	Illumina Miseq	Wyth_fng_Med_RA_3	METAGENOMIC	PCR	AMPLICON	Plant_fractions		300	R1_fng_smpl235.fastq.gz		R2_fng_smpl235.fastq.gz
PRJEB270651030	Illumina Miseq	Wyth_fng_Med_RA_4	METAGENOMIC	PCR	AMPLICON	Plant_fractions		300	R1_fng_smpl236.fastq.gz		R2_fng_smpl236.fastq.gz
PRJEB270651031	Illumina Miseq	Wyth_fng_Med_RA_5	METAGENOMIC	PCR	AMPLICON	Plant_fractions		300	R1_fng_smpl237.fastq.gz		R2_fng_smpl237.fastq.gz
PRJEB270651032	Illumina Miseq	Wyth_fng_Med_RA_6	METAGENOMIC	PCR	AMPLICON	Plant_fractions		300	R1_fng_smpl238.fastq.gz		R2_fng_smpl238.fastq.gz
PRJEB270651033	Illumina Miseq	Wyth_fng_Med_RA_7	METAGENOMIC	PCR	AMPLICON	Plant_fractions		300	R1_fng_smpl239.fastq.gz		R2_fng_smpl239.fastq.gz
PRJEB270651034	Illumina Miseq	Wyth_fng_Med_RA_8	METAGENOMIC	PCR	AMPLICON	Plant_fractions		300	R1_fng_smpl240.fastq.gz		R2_fng_smpl240.fastq.gz
PRJEB270651035	Illumina Miseq	Bawb_fng_Whe_RA_1	METAGENOMIC	PCR	AMPLICON	Plant_fractions		300	R1_fng_smpl241.fastq.gz		R2_fng_smpl241.fastq.gz
PRJEB270651036	Illumina Miseq	Bawb_fng_Whe_RA_2	METAGENOMIC	PCR	AMPLICON	Plant_fractions		300	R1_fng_smpl242.fastq.gz		R2_fng_smpl242.fastq.gz
PRJEB270651037	Illumina Miseq	Bawb_fng_Whe_RA_3	METAGENOMIC	PCR	AMPLICON	Plant_fractions		300	R1_fng_smpl243.fastq.gz		R2_fng_smpl243.fastq.gz
PRJEB270651038	Illumina Miseq	Bawb_fng_Whe_RA_4	METAGENOMIC	PCR	AMPLICON	Plant_fractions		300	R1_fng_smpl244.fastq.gz		R2_fng_smpl244.fastq.gz
PRJEB270651039	Illumina Miseq	Bawb_fng_Whe_RA_5	METAGENOMIC	PCR	AMPLICON	Plant_fractions		300	R1_fng_smpl245.fastq.gz		R2_fng_smpl245.fastq.gz
PRJEB270651040	Illumina Miseq	Bawb_fng_Whe_RA_6	METAGENOMIC	PCR	AMPLICON	Plant_fractions		300	R1_fng_smpl246.fastq.gz		R2_fng_smpl246.fastq.gz
PRJEB270651041	Illumina Miseq	Bawb_fng_Whe_RA_7	METAGENOMIC	PCR	AMPLICON	Plant_fractions		300	R1_fng_smpl247.fastq.gz		R2_fng_smpl247.fastq.gz
PRJEB270651042	Illumina Miseq	Bawb_fng_Whe_RA_8	METAGENOMIC	PCR	AMPLICON	Plant_fractions		300	R1_fng_smpl248.fastq.gz		R2_fng_smpl248.fastq.gz
PRJEB270651043	Illumina Miseq	Wyth_fng_Whe_RA_1	METAGENOMIC	PCR	AMPLICON	Plant_fractions		300	R1_fng_smpl249.fastq.gz		R2_fng_smpl249.fastq.gz
PRJEB270651044	Illumina Miseq	Wyth_fng_Whe_RA_2	METAGENOMIC	PCR	AMPLICON	Plant_fractions		300	R1_fng_smpl250.fastq.gz		R2_fng_smpl250.fastq.gz
PRJEB270651045	Illumina Miseq	Wyth_fng_Whe_RA_3	METAGENOMIC	PCR	AMPLICON	Plant_fractions		300	R1_fng_smpl251.fastq.gz		R2_fng_smpl251.fastq.gz
PRJEB270651046	Illumina Miseq	Wyth_fng_Whe_RA_4	METAGENOMIC	PCR	AMPLICON	Plant_fractions		300	R1_fng_smpl252.fastq.gz		R2_fng_smpl252.fastq.gz
PRJEB270651047	Illumina Miseq	Wyth_fng_Whe_RA_5	METAGENOMIC	PCR	AMPLICON	Plant_fractions		300	R1_fng_smpl253.fastq.gz		R2_fng_smpl253.fastq.gz
PRJEB270651048	Illumina Miseq	Wyth_fng_Whe_RA_6	METAGENOMIC	PCR	AMPLICON	Plant_fractions		300	R1_fng_smpl254.fastq.gz		R2_fng_smpl254.fastq.gz
PRJEB270651049	Illumina Miseq	Wyth_fng_Whe_RA_7	METAGENOMIC	PCR	AMPLICON	Plant_fractions		300	R1_fng_smpl255.fastq.gz		R2_fng_smpl255.fastq.gz
PRJEB270651050	Illumina Miseq	Wyth_fng_Whe_RA_8	METAGENOMIC	PCR	AMPLICON	Plant_fractions		300	R1_fng_smpl256.fastq.gz		R2_fng_smpl256.fastq.gz
PRJEB270651051	Illumina Miseq	Bawb_fng_Ara_RA_1	METAGENOMIC	PCR	AMPLICON	Plant_fractions		300	R1_fng_smpl257.fastq.gz		R2_fng_smpl257.fastq.gz
PRJEB270651052	Illumina Miseq	Bawb_fng_Ara_RA_2	METAGENOMIC	PCR	AMPLICON	Plant_fractions		300	R1_fng_smpl258.fastq.gz		R2_fng_smpl258.fastq.gz
PRJEB270651053	Illumina Miseq	Bawb_fng_Ara_RA_3	METAGENOMIC	PCR	AMPLICON	Plant_fractions		300	R1_fng_smpl259.fastq.gz		R2_fng_smpl259.fastq.gz
PRJEB270651054	Illumina Miseq	Bawb_fng_Ara_RA_4	METAGENOMIC	PCR	AMPLICON	Plant_fractions		300	R1_fng_smpl260.fastq.gz		R2_fng_smpl260.fastq.gz
PRJEB270651055	Illumina Miseq	Bawb_fng_Ara_RA_5	METAGENOMIC	PCR	AMPLICON	Plant_fractions		300	R1_fng_smpl261.fastq.gz		R2_fng_smpl261.fastq.gz
PRJEB270651056	Illumina Miseq	Bawb_fng_Ara_RA_6	METAGENOMIC	PCR	AMPLICON	Plant_fractions		300	R1_fng_smpl262.fastq.gz		R2_fng_smpl262.fastq.gz
PRJEB270651057	Illumina Miseq	Bawb_fng_Ara_RA_7	METAGENOMIC	PCR	AMPLICON	Plant_fractions		300	R1_fng_smpl263.fastq.gz		R2_fng_smpl263.fastq.gz
PRJEB270651058	Illumina Miseq	Bawb_fng_Ara_RA_8	METAGENOMIC	PCR	AMPLICON	Plant_fractions		300	R1_fng_smpl264.fastq.gz		R2_fng_smpl264.fastq.gz
PRJEB270651059	Illumina Miseq	Wyth_fng_Ara_RA_1	METAGENOMIC	PCR	AMPLICON	Plant_fractions		300	R1_fng_smpl265.fastq.gz		R2_fng_smpl265.fastq.gz
PRJEB270651060	Illumina Miseq	Wyth_fng_Ara_RA_2	METAGENOMIC	PCR	AMPLICON	Plant_fractions		300	R1_fng_smpl266.fastq.gz		R2_fng_smpl266.fastq.gz
PRJEB270651061	Illumina Miseq	Wyth_fng_Ara_RA_3	METAGENOMIC	PCR	AMPLICON	Plant_fractions		300	R1_fng_smpl267.fastq.gz		R2_fng_smpl267.fastq.gz
PRJEB270651062	Illumina Miseq	Wyth_fng_Ara_RA_4	METAGENOMIC	PCR	AMPLICON	Plant_fractions		300	R1_fng_smpl268.fastq.gz		R2_fng_smpl268.fastq.gz
PRJEB270651063	Illumina Miseq	Wyth_fng_Ara_RA_5	METAGENOMIC	PCR	AMPLICON	Plant_fractions		300	R1_fng_smpl269.fastq.gz		R2_fng_smpl269.fastq.gz
PRJEB270651064	Illumina Miseq	Wyth_fng_Ara_RA_6	METAGENOMIC	PCR	AMPLICON	Plant_fractions		300	R1_fng_smpl270.fastq.gz		R2_fng_smpl270.fastq.gz
PRJEB270651065	Illumina Miseq	Wyth_fng_Ara_RA_7	METAGENOMIC	PCR	AMPLICON	Plant_fractions		300	R1_fng_smpl271.fastq.gz		R2_fng_smpl271.fastq.gz
PRJEB270651066	Illumina Miseq	Wyth_fng_Ara_RA_8	METAGENOMIC	PCR	AMPLICON	Plant_fractions		300	R1_fng_smpl272.fastq.gz		R2_fng_smpl272.fastq.gz
PRJEB270651067	Illumina Miseq	Bawb_fng_init1	METAGENOMIC	PCR	AMPLICON	Plant_fractions		300	R1_fng_smpl301.fastq.gz		R2_fng_smpl301.fastq.gz
PRJEB270651068	Illumina Miseq	Bawb_fng_init2	METAGENOMIC	PCR	AMPLICON	Plant_fractions		300	R1_fng_smpl302.fastq.gz		R2_fng_smpl302.fastq.gz
PRJEB270651069	Illumina Miseq	Bawb_fng_init3	METAGENOMIC	PCR	AMPLICON	Plant_fractions		300	R1_fng_smpl303.fastq.gz		R2_fng_smpl303.fastq.gz
PRJEB270651070	Illumina Miseq	Bawb_fng_init4	METAGENOMIC	PCR	AMPLICON	Plant_fractions		300	R1_fng_smpl304.fastq.gz		R2_fng_smpl304.fastq.gz
PRJEB270651071	Illumina Miseq	Bawb_fng_init5	METAGENOMIC	PCR	AMPLICON	Plant_fractions		300	R1_fng_smpl305.fastq.gz		R2_fng_smpl305.fastq.gz
PRJEB270651072	Illumina Miseq	Bawb_fng_init6	METAGENOMIC	PCR	AMPLICON	Plant_fractions		300	R1_fng_smpl306.fastq.gz		R2_fng_smpl306.fastq.gz
PRJEB270651073	Illumina Miseq	Bawb_fng_init7	METAGENOMIC	PCR	AMPLICON	Plant_fractions		300	R1_fng_smpl307.fastq.gz		R2_fng_smpl307.fastq.gz
PRJEB270651074	Illumina Miseq	Bawb_fng_init8	METAGENOMIC	PCR	AMPLICON	Plant_fractions		300	R1_fng_smpl308.fastq.gz		R2_fng_smpl308.fastq.gz
PRJEB270651075	Illumina Miseq	Bawb_fng_init9	METAGENOMIC	PCR	AMPLICON	Plant_fractions		300	R1_fng_smpl309.fastq.gz		R2_fng_smpl309.fastq.gz
PRJEB270651076	Illumina Miseq	Bawb_fng_init10	METAGENOMIC	PCR	AMPLICON	Plant_fractions		300	R1_fng_smpl310.fastq.gz		R2_fng_smpl310.fastq.gz
PRJEB270651077	Illumina Miseq	Bawb_fng_init11	METAGENOMIC	PCR	AMPLICON	Plant_fractions		300	R1_fng_smpl311.fastq.gz		R2_fng_smpl311.fastq.gz
PRJEB270651078	Illumina Miseq	Bawb_fng_init12	METAGENOMIC	PCR	AMPLICON	Plant_fractions		300	R1_fng_smpl312.fastq.gz		R2_fng_smpl312.fastq.gz
PRJEB270651079	Illumina Miseq	Bawb_fng_init13	METAGENOMIC	PCR	AMPLICON	Plant_fractions		300	R1_fng_smpl313.fastq.gz		R2_fng_smpl313.fastq.gz
PRJEB270651080	Illumina Miseq	Bawb_fng_init14	METAGENOMIC	PCR	AMPLICON	Plant_fractions		300	R1_fng_smpl314.fastq.gz		R2_fng_smpl314.fastq.gz
PRJEB270651081	Illumina Miseq	Bawb_fng_init15	METAGENOMIC	PCR	AMPLICON	Plant_fractions		300	R1_fng_smpl315.fastq.gz		R2_fng_smpl315.fastq.gz
PRJEB270651082	Illumina Miseq	Bawb_fng_init16	METAGENOMIC	PCR	AMPLICON	Plant_fractions		300	R1_fng_smpl316.fastq.gz		R2_fng_smpl316.fastq.gz
PRJEB270651083	Illumina Miseq	Bawb_fng_init17	METAGENOMIC	PCR	AMPLICON	Plant_fractions		300	R1_fng_smpl317.fastq.gz		R2_fng_smpl317.fastq.gz
PRJEB270651084	Illumina Miseq	Bawb_fng_init18	METAGENOMIC	PCR	AMPLICON	Plant_fractions		300	R1_fng_smpl318.fastq.gz		R2_fng_smpl318.fastq.gz
PRJEB270651085	Illumina Miseq	Bawb_fng_init19	METAGENOMIC	PCR	AMPLICON	Plant_fractions		300	R1_fng_smpl319.fastq.gz		R2_fng_smpl319.fastq.gz
PRJEB270651086	Illumina Miseq	Bawb_fng_init20	METAGENOMIC	PCR	AMPLICON	Plant_fractions		300	R1_fng_smpl320.fastq.gz		R2_fng_smpl320.fastq.gz
PRJEB270651087	Illumina Miseq	Bawb_fng_init21	METAGENOMIC	PCR	AMPLICON	Plant_fractions		300	R1_fng_smpl321.fastq.gz		R2_fng_smpl321.fastq.gz
PRJEB270651088	Illumina Miseq	Bawb_fng_init22	METAGENOMIC	PCR	AMPLICON	Plant_fractions		300	R1_fng_smpl322.fastq.gz		R2_fng_smpl322.fastq.gz
PRJEB270651089	Illumina Miseq	Bawb_fng_init23	METAGENOMIC	PCR	AMPLICON	Plant_fractions		300	R1_fng_smpl323.fastq.gz		R2_fng_smpl323.fastq.gz
PRJEB270651090	Illumina Miseq	Bawb_fng_init24	METAGENOMIC	PCR	AMPLICON	Plant_fractions		300	R1_fng_smpl324.fastq.gz		R2_fng_smpl324.fastq.gz
PRJEB270651091	Illumina Miseq	Wyth_fng_init1	METAGENOMIC	PCR	AMPLICON	Plant_fractions		300	R1_fng_smpl325.fastq.gz		R2_fng_smpl325.fastq.gz
PRJEB270651092	Illumina Miseq	Wyth_fng_init2	METAGENOMIC	PCR	AMPLICON	Plant_fractions		300	R1_fng_smpl326.fastq.gz		R2_fng_smpl326.fastq.gz
PRJEB270651093	Illumina Miseq	Wyth_fng_init3	METAGENOMIC	PCR	AMPLICON	Plant_fractions		300	R1_fng_smpl327.fastq.gz		R2_fng_smpl327.fastq.gz
PRJEB270651094	Illumina Miseq	Wyth_fng_init4	METAGENOMIC	PCR	AMPLICON	Plant_fractions		300	R1_fng_smpl328.fastq.gz		R2_fng_smpl328.fastq.gz
PRJEB270651095	Illumina Miseq	Wyth_fng_init5	METAGENOMIC	PCR	AMPLICON	Plant_fractions		300	R1_fng_smpl329.fastq.gz		R2_fng_smpl329.fastq.gz
PRJEB270651096	Illumina Miseq	Wyth_fng_init6	METAGENOMIC	PCR	AMPLICON	Plant_fractions		300	R1_fng_smpl330.fastq.gz		R2_fng_smpl330.fastq.gz
PRJEB270651097	Illumina Miseq	Wyth_fng_init7	METAGENOMIC	PCR	AMPLICON	Plant_fractions		300	R1_fng_smpl331.fastq.gz		R2_fng_smpl331.fastq.gz
PRJEB270651098	Illumina Miseq	Wyth_fng_init8	METAGENOMIC	PCR	AMPLICON	Plant_fractions		300	R1_fng_smpl332.fastq.gz		R2_fng_smpl332.fastq.gz
PRJEB270651099	Illumina Miseq	Wyth_fng_init9	METAGENOMIC	PCR	AMPLICON	Plant_fractions		300	R1_fng_smpl333.fastq.gz		R2_fng_smpl333.fastq.gz
PRJEB270651100	Illumina Miseq	Wyth_fng_init10	METAGENOMIC	PCR	AMPLICON	Plant_fractions		300	R1_fng_smpl334.fastq.gz		R2_fng_smpl334.fastq.gz
PRJEB270651101	Illumina Miseq	Wyth_fng_init11	METAGENOMIC	PCR	AMPLICON	Plant_fractions		300	R1_fng_smpl335.fastq.gz		R2_fng_smpl335.fastq.gz
PRJEB270651102	Illumina Miseq	Wyth_fng_init12	METAGENOMIC	PCR	AMPLICON	Plant_fractions		300	R1_fng_smpl336.fastq.gz		R2_fng_smpl336.fastq.gz
PRJEB270651103	Illumina Miseq	Wyth_fng_init13	METAGENOMIC	PCR	AMPLICON	Plant_fractions		300	R1_fng_smpl337.fastq.gz		R2_fng_smpl337.fastq.gz
PRJEB270651104	Illumina Miseq	Wyth_fng_init14	METAGENOMIC	PCR	AMPLICON	Plant_fractions		300	R1_fng_smpl338.fastq.gz		R2_fng_smpl338.fastq.gz
PRJEB270651105	Illumina Miseq	Wyth_fng_init15	METAGENOMIC	PCR	AMPLICON	Plant_fractions		300	R1_fng_smpl339.fastq.gz		R2_fng_smpl339.fastq.gz
PRJEB270651106	Illumina Miseq	Wyth_fng_init16	METAGENOMIC	PCR	AMPLICON	Plant_fractions		300	R1_fng_smpl340.fastq.gz		R2_fng_smpl340.fastq.gz
PRJEB270651107	Illumina Miseq	Wyth_fng_init17	METAGENOMIC	PCR	AMPLICON	Plant_fractions		300	R1_fng_smpl341.fastq.gz		R2_fng_smpl341.fastq.gz
PRJEB270651108	Illumina Miseq	Wyth_fng_init18	METAGENOMIC	PCR	AMPLICON	Plant_fractions		300	R1_fng_smpl342.fastq.gz		R2_fng_smpl342.fastq.gz
PRJEB270651109	Illumina Miseq	Wyth_fng_init19	METAGENOMIC	PCR	AMPLICON	Plant_fractions		300	R1_fng_smpl343.fastq.gz		R2_fng_smpl343.fastq.gz
PRJEB270651110	Illumina Miseq	Wyth_fng_init20	METAGENOMIC	PCR	AMPLICON	Plant_fractions		300	R1_fng_smpl344.fastq.gz		R2_fng_smpl344.fastq.gz
PRJEB270651111	Illumina Miseq	Wyth_fng_init21	METAGENOMIC	PCR	AMPLICON	Plant_fractions		300	R1_fng_smpl345.fastq.gz		R2_fng_smpl345.fastq.gz
PRJEB270651112	Illumina Miseq	Wyth_fng_init22	METAGENOMIC	PCR	AMPLICON	Plant_fractions		300	R1_fng_smpl346.fastq.gz		R2_fng_smpl346.fastq.gz
PRJEB270651113	Illumina Miseq	Wyth_fng_init23	METAGENOMIC	PCR	AMPLICON	Plant_fractions		300	R1_fng_smpl347.fastq.gz		R2_fng_smpl347.fastq.gz
PRJEB270651114	Illumina Miseq	Wyth_fng_init24	METAGENOMIC	PCR	AMPLICON	Plant_fractions		300	R1_fng_smpl348.fastq.gz		R2_fng_smpl348.fastq.gz
PRJEB270651115	Illumina Miseq	Bawb_fng_unpl1	METAGENOMIC	PCR	AMPLICON	Plant_fractions		300	R1_fng_smpl401.fastq.gz		R2_fng_smpl401.fastq.gz
PRJEB270651116	Illumina Miseq	Bawb_fng_unpl2	METAGENOMIC	PCR	AMPLICON	Plant_fractions		300	R1_fng_smpl402.fastq.gz		R2_fng_smpl402.fastq.gz
PRJEB270651117	Illumina Miseq	Bawb_fng_unpl3	METAGENOMIC	PCR	AMPLICON	Plant_fractions		300	R1_fng_smpl403.fastq.gz		R2_fng_smpl403.fastq.gz
PRJEB270651118	Illumina Miseq	Bawb_fng_unpl4	METAGENOMIC	PCR	AMPLICON	Plant_fractions		300	R1_fng_smpl404.fastq.gz		R2_fng_smpl404.fastq.gz
PRJEB270651119	Illumina Miseq	Bawb_fng_unpl5	METAGENOMIC	PCR	AMPLICON	Plant_fractions		300	R1_fng_smpl405.fastq.gz		R2_fng_smpl405.fastq.gz
PRJEB270651120	Illumina Miseq	Bawb_fng_unpl6	METAGENOMIC	PCR	AMPLICON	Plant_fractions		300	R1_fng_smpl406.fastq.gz		R2_fng_smpl406.fastq.gz
PRJEB270651121	Illumina Miseq	Bawb_fng_unpl7	METAGENOMIC	PCR	AMPLICON	Plant_fractions		300	R1_fng_smpl407.fastq.gz		R2_fng_smpl407.fastq.gz
PRJEB270651122	Illumina Miseq	Bawb_fng_unpl8	METAGENOMIC	PCR	AMPLICON	Plant_fractions		300	R1_fng_smpl408.fastq.gz		R2_fng_smpl408.fastq.gz
PRJEB270651123	Illumina Miseq	Wyth_fng_unpl1	METAGENOMIC	PCR	AMPLICON	Plant_fractions		300	R1_fng_smpl409.fastq.gz		R2_fng_smpl409.fastq.gz
PRJEB270651124	Illumina Miseq	Wyth_fng_unpl2	METAGENOMIC	PCR	AMPLICON	Plant_fractions		300	R1_fng_smpl410.fastq.gz		R2_fng_smpl410.fastq.gz
PRJEB270651125	Illumina Miseq	Wyth_fng_unpl3	METAGENOMIC	PCR	AMPLICON	Plant_fractions		300	R1_fng_smpl411.fastq.gz		R2_fng_smpl411.fastq.gz
PRJEB270651126	Illumina Miseq	Wyth_fng_unpl4	METAGENOMIC	PCR	AMPLICON	Plant_fractions		300	R1_fng_smpl412.fastq.gz		R2_fng_smpl412.fastq.gz
PRJEB270651127	Illumina Miseq	Wyth_fng_unpl5	METAGENOMIC	PCR	AMPLICON	Plant_fractions		300	R1_fng_smpl413.fastq.gz		R2_fng_smpl413.fastq.gz
PRJEB270651128	Illumina Miseq	Wyth_fng_unpl6	METAGENOMIC	PCR	AMPLICON	Plant_fractions		300	R1_fng_smpl414.fastq.gz		R2_fng_smpl414.fastq.gz
PRJEB270651129	Illumina Miseq	Wyth_fng_unpl7	METAGENOMIC	PCR	AMPLICON	Plant_fractions		300	R1_fng_smpl415.fastq.gz		R2_fng_smpl415.fastq.gz
PRJEB270651130	Illumina Miseq	Wyth_fng_unpl8	METAGENOMIC	PCR	AMPLICON	Plant_fractions		300	R1_fng_smpl416.fastq.gz		R2_fng_smpl416.fastq.gz

## Sheet: sheet9;Table_zOTU_16S
sheet8; Table with zOTU abundance for each sample, BLAST annotation type 6																			Bawb_bact_Pea_bulk_1	Bawb_bact_Pea_bulk_2	Bawb_bact_Pea_bulk_3	Bawb_bact_Pea_bulk_4	Bawb_bact_Pea_bulk_5	Bawb_bact_Pea_bulk_6	Bawb_bact_Pea_bulk_7	Bawb_bact_Pea_bulk_8	Wyth_bact_Pea_bulk_1	Wyth_bact_Pea_bulk_2	Wyth_bact_Pea_bulk_3	Wyth_bact_Pea_bulk_4	Wyth_bact_Pea_bulk_5	Wyth_bact_Pea_bulk_6	Bawb_bact_Med_bulk_1	Bawb_bact_Med_bulk_2	Bawb_bact_Med_bulk_3	Bawb_bact_Med_bulk_4	Bawb_bact_Med_bulk_5	Bawb_bact_Med_bulk_6	Bawb_bact_Med_bulk_7	Bawb_bact_Med_bulk_8	Wyth_bact_Med_bulk_1	Wyth_bact_Med_bulk_2	Wyth_bact_Med_bulk_3	Wyth_bact_Med_bulk_4	Wyth_bact_Med_bulk_5	Wyth_bact_Med_bulk_6	Wyth_bact_Med_bulk_7	Wyth_bact_Med_bulk_8	Bawb_bact_Whe_bulk_1
																			S001	S002	S003	S004	S005	S006	S007	S008	S009	S011	S013	S014	S015	S016	S017	S018	S019	S020	S021	S022	S023	S024	S025	S026	S027	S028	S029	S030	S031	S032	S033
OTU1	AUMO01000173.1.1255Bacteria;Proteobacteria;Betaproteobacteria;Burkholderiales;Comamonadaceae;Azohydromonas;Azohydromonas_australica_DSM_1124	100	253	0	0	1	253	1	253	1e-131	468							OTU1											2		1						1					1	1			1		1
OTU2	D14509.1.1480Bacteria;Proteobacteria;Alphaproteobacteria;Rhizobiales;Rhizobiaceae;Ensifer;Sinorhizobium_meliloti	100	253	0	0	1	253	1	253	1e-131	468							OTU2	1	3	1	1	1	1	2	4	7	2	16	11	28	11	1	3	2	3	3	3	1	6	2	21	8	23	13	18	12	16	4
OTU3	JN881616.1.1347Archaea;Thaumarchaeota;Marine_Group_I;Cenarchaeales;Cenarchaeaceae;Cenarchaeum;Thermoplasmatales_archaeon_Gpl	81.82	253	44	2	2	253	2	253	2e-54	211							OTU3
OTU4	D84576.1.1489Bacteria;Proteobacteria;Betaproteobacteria;Burkholderiales;Oxalobacteraceae;Massilia;Janthinobacterium_sp._S21124	100	253	0	0	1	253	1	253	1e-131	468							OTU4
OTU5	HM124374.1.1400Bacteria;Proteobacteria;Betaproteobacteria;Rhodocyclales;Rhodocyclaceae;Ferribacterium;Ferribacterium_sp._24-19	100	253	0	0	1	253	1	253	1e-131	468							OTU5																1
OTU6	HM027578.1.1492Bacteria;Proteobacteria;Betaproteobacteria;Burkholderiales;Comamonadaceae;Acidovorax;Acidovorax_radicis	100	253	0	0	1	253	1	253	1e-131	468							OTU6
OTU7	FJ791166.1.1456Bacteria;Proteobacteria;Gammaproteobacteria;Pseudomonadales;Pseudomonadaceae;Pseudomonas;Pseudomonas_sp._enrichment_culture_clone_C6	100	253	0	0	1	253	1	253	1e-131	468							OTU7
OTU8	DQ005909.1.1382Bacteria;Proteobacteria;Betaproteobacteria;Burkholderiales;Oxalobacteraceae;Massilia;Telluria_mixta	100	253	0	0	1	253	1	253	1e-131	468							OTU8	1				1				1									1					1
OTU9	KF012637.1.1306Bacteria;Proteobacteria;Gammaproteobacteria;Enterobacteriales;Enterobacteriaceae;Kluyvera;Enterobacter_sp._enrichment_culture_clone_184	100	253	0	0	1	253	1	253	1e-131	468							OTU9								1														1
OTU10	AY960774.1.1362Bacteria;Verrucomicrobia;Spartobacteria;Chthoniobacterales;Chthoniobacteraceae;Chthoniobacter;bacterium_Ellin511	92.89	253	18	0	1	253	1	253	1e-101	368							OTU10																					1
OTU11	HG792253.1.1367Bacteria;Proteobacteria;Betaproteobacteria;Burkholderiales;Comamonadaceae;Paucibacter;Paucibacter_toxinivorans	100	253	0	0	1	253	1	253	1e-131	468							OTU11															1								1
OTU12	AY960770.1.1448Bacteria;Verrucomicrobia;Spartobacteria;Chthoniobacterales;Chthoniobacteraceae;Chthoniobacter;bacterium_Ellin507	91.7	253	21	0	1	253	1	253	1e-96	351							OTU12
OTU13	AY960770.1.1448Bacteria;Verrucomicrobia;Spartobacteria;Chthoniobacterales;Chthoniobacteraceae;Chthoniobacter;bacterium_Ellin507	94.07	253	15	0	1	253	1	253	1e-106	385							OTU13
OTU14	HQ436490.1.1458Bacteria;Proteobacteria;Betaproteobacteria;Burkholderiales;Comamonadaceae;Ideonella;Ideonella_sp._enrichment_culture_clone_02SU5-P	98.81	253	3	0	1	253	1	253	1e-126	451							OTU14		1																					4
OTU15	JN867345.1.1403Bacteria;Proteobacteria;Alphaproteobacteria;Rhizobiales;Rhizobiaceae;Ensifer;Sinorhizobium_sp._enrichment_culture_clone_TMX-10	100	253	0	0	1	253	1	253	1e-131	468							OTU15				1				1															1	1	1			1
OTU16	JQ917995.1.1395Bacteria;Proteobacteria;Betaproteobacteria;Burkholderiales;Comamonadaceae;Mitsuaria;Roseateles_sp._lig37	99.6	253	1	0	1	253	1	253	6e-130	462							OTU16			1				1												1
OTU17	FJ802380.1.1235Bacteria;Proteobacteria;Alphaproteobacteria;Rhizobiales;Bradyrhizobiaceae;Bradyrhizobium;iron-reducing_bacterium_enrichment_culture_clone_FeC_1_G5	100	253	0	0	1	253	1	253	1e-131	468							OTU17							1	1										1
OTU18	JX097007.1.1482Bacteria;Proteobacteria;Gammaproteobacteria;Xanthomonadales;Xanthomonadaceae;Pseudoxanthomonas;Pseudoxanthomonas_sp._C2603	100	253	0	0	1	253	1	253	1e-131	468							OTU18								1																		1
OTU19	DQ100064.1.1391Bacteria;Proteobacteria;Alphaproteobacteria;Rhizobiales;Rhizobiaceae;Rhizobium;Rhizobium_sp._CCBAU_45226	100	253	0	0	1	253	1	253	1e-131	468							OTU19		1
OTU20	DQ104973.1.1278Bacteria;Proteobacteria;Gammaproteobacteria;Pseudomonadales;Pseudomonadaceae;Pseudomonas;bacterium_SRMC-53-4	100	253	0	0	1	253	1	253	1e-131	468							OTU20									1	1					1			1	2										1		1
OTU21	KC001122.1.1372Bacteria;Proteobacteria;Gammaproteobacteria;Enterobacteriales;Enterobacteriaceae;Escherichia-Shigella;unidentified_marine_bacterioplankton	85.26	251	35	2	1	250	1	250	3e-68	257							OTU21
OTU22	AF385681.1.1499Bacteria;Actinobacteria;Actinobacteria;Streptomycetales;Streptomycetaceae;Streptomyces;Streptomyces_beijiangensis	88.63	255	23	6	2	253	2	253	1e-82	305							OTU22																								1					2
OTU23	AY960770.1.1448Bacteria;Verrucomicrobia;Spartobacteria;Chthoniobacterales;Chthoniobacteraceae;Chthoniobacter;bacterium_Ellin507	92.09	253	20	0	1	253	1	253	3e-98	357							OTU23																								1
OTU24	AY960770.1.1448Bacteria;Verrucomicrobia;Spartobacteria;Chthoniobacterales;Chthoniobacteraceae;Chthoniobacter;bacterium_Ellin507	93.68	253	16	0	1	253	1	253	6e-105	379							OTU24			1										1											1	1
OTU25	HM156141.1.1426Bacteria;Proteobacteria;Betaproteobacteria;Burkholderiales;Comamonadaceae;Rhizobacter;Methylibium_sp._TSE78	100	253	0	0	1	253	1	253	1e-131	468							OTU25			1
OTU26	JX997864.1.1347Bacteria;Proteobacteria;Alphaproteobacteria;Rhizobiales;Rhizobiaceae;Rhizobium;Rhizobium_sp._Cai-2	100	253	0	0	1	253	1	253	1e-131	468							OTU26
OTU27	DQ157999.1.1515Bacteria;Actinobacteria;Actinobacteria;Micrococcales;Micrococcaceae;Arthrobacter;Arthrobacter_sp._J3.41	100	253	0	0	1	253	1	253	1e-131	468							OTU27		1			1	1		1
OTU28	AODJ01000064.9.1567Bacteria;Firmicutes;Bacilli;Bacillales;Listeriaceae;Listeria;Listeria_weihenstephanensis_FSL_R9-0317	86.4	250	34	0	1	250	1	250	3e-73	274							OTU28	1		1	1										2								1		2
OTU29	AODJ01000064.9.1567Bacteria;Firmicutes;Bacilli;Bacillales;Listeriaceae;Listeria;Listeria_weihenstephanensis_FSL_R9-0317	86.45	251	32	2	1	250	1	250	3e-73	274							OTU29
OTU30	JN881616.1.1347Archaea;Thaumarchaeota;Marine_Group_I;Cenarchaeales;Cenarchaeaceae;Cenarchaeum;Thermoplasmatales_archaeon_Gpl	82.94	252	43	0	2	253	2	253	2e-59	228							OTU30		1					1	1										1			1
OTU31	JX843738.1.1387Bacteria;Proteobacteria;Alphaproteobacteria;Rhizobiales;Hyphomicrobiaceae;Hyphomicrobium;Hyphomicrobium_aestuarii	98.42	253	4	0	1	253	1	253	6e-125	446							OTU31		1	1								1				1				1								1			1	2
OTU32	FJ601641.1.1447Bacteria;Proteobacteria;Gammaproteobacteria;Pseudomonadales;Pseudomonadaceae;Pseudomonas;Pseudomonas_sp._enrichment_culture_clone_SYW11	100	253	0	0	1	253	1	253	1e-131	468							OTU32													1												1	1		1
OTU33	GU731266.1.1363Bacteria;Proteobacteria;Alphaproteobacteria;Rhizobiales;Hyphomicrobiaceae;Devosia;bacterium_enrichment_culture_clone_heteroA15_4W	100	253	0	0	1	253	1	253	1e-131	468							OTU33
OTU34	JQ977451.1.1447Bacteria;Proteobacteria;Gammaproteobacteria;Xanthomonadales;Xanthomonadaceae;Thermomonas;Thermomonas_sp._Ms32	100	253	0	0	1	253	1	253	1e-131	468							OTU34
OTU35	AF137507.1.1481Bacteria;Proteobacteria;Betaproteobacteria;Burkholderiales;Comamonadaceae;Acidovorax;Acidovorax_konjaci	100	253	0	0	1	253	1	253	1e-131	468							OTU35	1		3			1	1									1	1					1									1
OTU36	HG937595.1.1295Bacteria;Proteobacteria;Betaproteobacteria;Burkholderiales;Comamonadaceae;Acidovorax;Variovorax_sp._5d	100	253	0	0	1	253	1	253	1e-131	468							OTU36			1		2							1						1		1	1							1			1
OTU37	AJ973278.1.1540Bacteria;Firmicutes;Bacilli;Bacillales;Bacillaceae;Bacillus;Bacillus_sp._NN106	100	253	0	0	1	253	1	253	1e-131	468							OTU37
OTU38	DQ118732.1.1466Bacteria;Proteobacteria;Betaproteobacteria;Burkholderiales;Comamonadaceae;Variovorax;Variovorax_sp._RM6	100	253	0	0	1	253	1	253	1e-131	468							OTU38																1
OTU39	KC000200.1.1317Bacteria;Proteobacteria;Alphaproteobacteria;Sphingomonadales;Sphingomonadaceae;Sphingobium;unidentified_marine_bacterioplankton	86.17	253	29	5	1	250	1	250	1e-71	268							OTU39
OTU40	AY289495.1.1508Bacteria;Firmicutes;Bacilli;Bacillales;Bacillaceae;Bacillus;Bacillus_sp._IDA4715	100	253	0	0	1	253	1	253	1e-131	468							OTU40			1									1															2
OTU41	AY960770.1.1448Bacteria;Verrucomicrobia;Spartobacteria;Chthoniobacterales;Chthoniobacteraceae;Chthoniobacter;bacterium_Ellin507	91.7	253	21	0	1	253	1	253	1e-96	351							OTU41
OTU42	AF085496.1.1359Bacteria;Proteobacteria;Alphaproteobacteria;Rhodospirillales;Rhodospirillaceae;Inquilinus;Inquilinus_limosus	100	253	0	0	1	253	1	253	1e-131	468							OTU42					1			1							1																1
OTU43	KC001930.1.1368Bacteria;Proteobacteria;Betaproteobacteria;Burkholderiales;Burkholderiaceae;Ralstonia;unidentified_marine_bacterioplankton	100	253	0	0	1	253	1	253	1e-131	468							OTU43					1		1						1
OTU44	JF778703.1.1432Bacteria;Actinobacteria;Actinobacteria;Micrococcales;Microbacteriaceae;Agromyces;Agromyces_ramosus	100	253	0	0	1	253	1	253	1e-131	468							OTU44		1				1											1	1			1
OTU45	D14505.1.1468Bacteria;Proteobacteria;Alphaproteobacteria;Rhizobiales;Rhizobiaceae;Rhizobium;Agrobacterium_sp._Ch-Ag-4	100	253	0	0	1	253	1	253	1e-131	468							OTU45
OTU46	JF423905.1.1550Bacteria;Actinobacteria;Thermoleophilia;Gaiellales;Gaiellaceae;Gaiella;Gaiella_occulta	94.47	253	14	0	1	253	1	253	3e-108	390							OTU46				1		1	1			1	1	1			1	1	1	1	1										1
OTU47	JN881616.1.1347Archaea;Thaumarchaeota;Marine_Group_I;Cenarchaeales;Cenarchaeaceae;Cenarchaeum;Thermoplasmatales_archaeon_Gpl	82.21	253	43	2	2	253	2	253	5e-56	217							OTU47																		1
OTU48	AF275702.1.1324Bacteria;Firmicutes;Bacilli;Lactobacillales;Carnobacteriaceae;Alkalibacterium;unidentified_Hailaer_soda_lake_bacterium_F24	86.45	251	32	2	1	250	1	250	3e-73	274							OTU48					1			1								1		1
OTU49	GQ369120.1.1343Bacteria;Proteobacteria;Gammaproteobacteria;Xanthomonadales;Xanthomonadaceae;Lysobacter;Lysobacter_sp._Z2-YC6852	100	253	0	0	1	253	1	253	1e-131	468							OTU49
OTU50	KC854830.1.1476Bacteria;Proteobacteria;Betaproteobacteria;Burkholderiales;Oxalobacteraceae;Massilia;Massilia_timonae	100	253	0	0	1	253	1	253	1e-131	468							OTU50				1														1					1	1		1		1
OTU51	AF420236.1.1305Archaea;Thaumarchaeota;Marine_Group_I;Cenarchaeales;Cenarchaeaceae;Cenarchaeum;crenarchaeote_symbiont_of_Axinella_damicornis	83.33	252	42	0	2	253	2	253	5e-61	233							OTU51																											1
OTU52	DQ026652.1.1555Bacteria;Actinobacteria;Actinobacteria;Streptomycetales;Streptomycetaceae;Streptomyces;Streptomyces_yokosukanensis	100	253	0	0	1	253	1	253	1e-131	468							OTU52	1	1	1			1	2	1		2	1			1	1	1	1	1		2	1		1		1		1
OTU53	DQ113445.1.1429Bacteria;Proteobacteria;Betaproteobacteria;Burkholderiales;Oxalobacteraceae;Janthinobacterium;Oxalobacteraceae_bacterium_G2	100	253	0	0	1	253	1	253	1e-131	468							OTU53						1					1								2									1
OTU54	JN224980.1.1367Bacteria;Proteobacteria;Gammaproteobacteria;Xanthomonadales;Xanthomonadaceae;Lysobacter;Lysobacter_sp._C26(2011)	100	253	0	0	1	253	1	253	1e-131	468							OTU54																											1
OTU55	KC002610.1.1380Bacteria;Proteobacteria;Betaproteobacteria;Burkholderiales;Oxalobacteraceae;Massilia;unidentified_marine_bacterioplankton	100	253	0	0	1	253	1	253	1e-131	468							OTU55	2			1		1													1			1		1			1
OTU56	KC854884.1.1484Bacteria;Proteobacteria;Gammaproteobacteria;Xanthomonadales;Xanthomonadaceae;Lysobacter;Lysobacter_yangpyeongensis	99.6	253	1	0	1	253	1	253	6e-130	462							OTU56													1			1
OTU57	AM998822.1.1388Bacteria;Proteobacteria;Alphaproteobacteria;Rhizobiales;Hyphomicrobiaceae;Rhodoplanes;Rhodoplanes_sp._JA333	97.23	253	7	0	1	253	1	253	6e-120	429							OTU57		1	1	1		1	1			1	1	1	1	1			1	1	3	4	4	3		2	3	2	1	5	2	4	2
OTU58	KC000228.1.1311Bacteria;Proteobacteria;Alphaproteobacteria;Rhizobiales;Rhizobiaceae;Rhizobium;unidentified_marine_bacterioplankton	100	253	0	0	1	253	1	253	1e-131	468							OTU58
OTU59	JQ028130.1.1403Bacteria;Firmicutes;Bacilli;Bacillales;Alicyclobacillaceae;Tumebacillus;bacterium_S1(2012)	99.6	253	1	0	1	253	1	253	6e-130	462							OTU59		3						1									1	1		2							1
OTU60	DQ104941.1.1272Bacteria;Proteobacteria;Betaproteobacteria;Burkholderiales;Comamonadaceae;Mitsuaria;bacterium_SRMC-19-10	100	253	0	0	1	253	1	253	1e-131	468							OTU60										1										1							2				1
OTU61	DQ022959.1.1414Bacteria;Proteobacteria;Alphaproteobacteria;Rhodospirillales;Rhodospirillaceae;Azospirillum;Azospirillum_melinis	100	253	0	0	1	253	1	253	1e-131	468							OTU61
OTU62	JN881616.1.1347Archaea;Thaumarchaeota;Marine_Group_I;Cenarchaeales;Cenarchaeaceae;Cenarchaeum;Thermoplasmatales_archaeon_Gpl	84.65	254	35	4	2	253	2	253	5e-66	250							OTU62																													1
OTU63	CP003153.1901384.1902805Bacteria;Proteobacteria;Betaproteobacteria;Rhodocyclales;Rhodocyclaceae;Azospira;Dechlorosoma_suillum_PS	100	253	0	0	1	253	1	253	1e-131	468							OTU63							1							1										2
OTU64	CP007215.2965378.2966916Bacteria;Proteobacteria;Gammaproteobacteria;Enterobacteriales;Enterobacteriaceae;Enterobacter;Enterobacter_sacchari_SP1	86.06	251	33	2	1	250	1	250	1e-71	268							OTU64
OTU65	DQ084544.1.1430Bacteria;Firmicutes;Bacilli;Bacillales;Bacillaceae;Bacillus;Bacillus_sp._GD1406	100	253	0	0	1	253	1	253	1e-131	468							OTU65			1			1															1		1
OTU66	HAAB01020513.1.1384Bacteria;Proteobacteria;Betaproteobacteria;Burkholderiales;Oxalobacteraceae;Triticum_aestivum_(bread_wheat)	100	253	0	0	1	253	1	253	1e-131	468							OTU66									1		1	3					2						1	1							1
OTU67	AB769216.1.1397Bacteria;Proteobacteria;Betaproteobacteria;Burkholderiales;Oxalobacteraceae;Massilia;Duganella_sp._UKPF39	100	253	0	0	1	253	1	253	1e-131	468							OTU67		1											1				1									1	1
OTU68	JX402119.1.1537Bacteria;Proteobacteria;Gammaproteobacteria;Xanthomonadales;Xanthomonadaceae;Pseudoxanthomonas;Pseudoxanthomonas_sp._IFP_2051	100	253	0	0	1	253	1	253	1e-131	468							OTU68	1	1							1	2	1	1		1	2			1		1		1	1			3	1	2	1
OTU69	AF163124.1.1454Bacteria;Actinobacteria;Actinobacteria;Streptosporangiales;Thermomonosporaceae;Spirillospora;Spirillospora_sp._JCM3123	97.63	253	6	0	1	253	1	253	1e-121	435							OTU69
OTU70	AY960770.1.1448Bacteria;Verrucomicrobia;Spartobacteria;Chthoniobacterales;Chthoniobacteraceae;Chthoniobacter;bacterium_Ellin507	92.09	253	20	0	1	253	1	253	3e-98	357							OTU70
OTU71	EU624140.1.1458Bacteria;Actinobacteria;Actinobacteria;Streptomycetales;Streptomycetaceae;Streptomyces;Streptomyces_hawaiiensis	88.58	254	25	4	2	253	2	253	1e-82	305							OTU71																			1								1
OTU72	FN293081.1.1447Bacteria;Proteobacteria;Gammaproteobacteria;Chromatiales;Chromatiaceae;Halochromatium;Halochromatium_sp._MTK5IM027	85.2	250	37	0	1	250	1	250	3e-68	257							OTU72					1																								1		1
OTU73	AF230531.1.1523Bacteria;Proteobacteria;Deltaproteobacteria;Syntrophobacterales;Syntrophaceae;Desulfomonile;Desulfomonile_limimaris	88.21	246	29	0	5	250	5	250	2e-79	294							OTU73						1									1												1			1
OTU74	JX485863.1.1468Bacteria;Actinobacteria;Actinobacteria;Corynebacteriales;Mycobacteriaceae;Mycobacterium;Mycobacterium_sp._LEs11	98.81	253	3	0	1	253	1	253	1e-126	451							OTU74	1													1							1
OTU75	D12781.1.1441Bacteria;Proteobacteria;Alphaproteobacteria;Rhizobiales;Bradyrhizobiaceae;Bradyrhizobium;Bradyrhizobium_japonicum	100	253	0	0	1	253	1	253	1e-131	468							OTU75
OTU76	AKJX01000236.3951.5361Bacteria;Proteobacteria;Betaproteobacteria;Burkholderiales;Comamonadaceae;Variovorax;Acidovorax_sp._CF316	100	253	0	0	1	253	1	253	1e-131	468							OTU76	2	1						1						1			1			1					1
OTU77	AB769191.1.1397Bacteria;Proteobacteria;Betaproteobacteria;Burkholderiales;Oxalobacteraceae;Paucimonas;Herbaspirillum_sp._UTPF3a	94.86	253	13	0	1	253	1	253	6e-110	396							OTU77											1			1												1		1
OTU78	HQ436490.1.1458Bacteria;Proteobacteria;Betaproteobacteria;Burkholderiales;Comamonadaceae;Ideonella;Ideonella_sp._enrichment_culture_clone_02SU5-P	99.21	253	2	0	1	253	1	253	3e-128	457							OTU78									1													1				1				1
OTU79	AF005017.1.1472Bacteria;Actinobacteria;Actinobacteria;Propionibacteriales;Nocardioidaceae;Kribbella;Nocardioides_fulvus	100	253	0	0	1	253	1	253	1e-131	468							OTU79	6	1	1	2	1	1	1	1		2			2	4	2	1	2	2	1	2	1	1	2	1	5		1	2		2	1
OTU80	HQ602830.1.1480Bacteria;Proteobacteria;Gammaproteobacteria;Xanthomonadales;Xanthomonadaceae;Thermomonas;bacterium_enrichment_culture_clone_A7	99.21	253	2	0	1	253	1	253	3e-128	457							OTU80
OTU81	AJ000920.1.1438Bacteria;Proteobacteria;Alphaproteobacteria;Sphingomonadales;Sphingomonadaceae;Novosphingobium;Novosphingobium_sp._K16	99.21	253	2	0	1	253	1	253	3e-128	457							OTU81								1
OTU82	KC169814.1.1501Bacteria;Proteobacteria;Gammaproteobacteria;Alteromonadales;Alteromonadaceae;Spongiibacter;Spongiibacter_sp._CC-AMW-B	92.49	253	19	0	1	253	1	253	6e-100	363							OTU82
OTU83	AY960770.1.1448Bacteria;Verrucomicrobia;Spartobacteria;Chthoniobacterales;Chthoniobacteraceae;Chthoniobacter;bacterium_Ellin507	92.89	253	18	0	1	253	1	253	1e-101	368							OTU83
OTU84	KC002510.1.1327Bacteria;Proteobacteria;Alphaproteobacteria;Rhizobiales;Phyllobacteriaceae;Phyllobacterium;unidentified_marine_bacterioplankton	100	253	0	0	1	253	1	253	1e-131	468							OTU84			1																					1
OTU85	AF420236.1.1305Archaea;Thaumarchaeota;Marine_Group_I;Cenarchaeales;Cenarchaeaceae;Cenarchaeum;crenarchaeote_symbiont_of_Axinella_damicornis	83.73	252	41	0	2	253	2	253	1e-62	239							OTU85
OTU86	DQ071558.1.1426Bacteria;Proteobacteria;Gammaproteobacteria;Pseudomonadales;Pseudomonadaceae;Pseudomonas;Pseudomonas_pseudoalcaligenes	100	253	0	0	1	253	1	253	1e-131	468							OTU86													3	1											1					1
OTU87	JF423905.1.1550Bacteria;Actinobacteria;Thermoleophilia;Gaiellales;Gaiellaceae;Gaiella;Gaiella_occulta	94.07	253	15	0	1	253	1	253	1e-106	385							OTU87											1										1				1		2	3		1
OTU88	DQ097274.1.1444Bacteria;Bacteroidetes;Sphingobacteriia;Sphingobacteriales;Sphingobacteriaceae;Pedobacter;Pedobacter_suwonensis	100	253	0	0	1	253	1	253	1e-131	468							OTU88																											1		1
OTU89	AF282177.1.1549Bacteria;Proteobacteria;Deltaproteobacteria;Syntrophobacterales;Syntrophaceae;Desulfomonile;Desulfomonile_limimaris	88.21	246	29	0	5	250	5	250	2e-79	294							OTU89
OTU90	DQ104952.1.1276Bacteria;Proteobacteria;Betaproteobacteria;Burkholderiales;Comamonadaceae;Acidovorax;bacterium_SRMC-33-4	100	253	0	0	1	253	1	253	1e-131	468							OTU90																1						1
OTU91	AY676115.1.1389Bacteria;Proteobacteria;Alphaproteobacteria;Sphingomonadales;Erythrobacteraceae;Altererythrobacter;Altererythrobacter_troitsensis	99.21	253	2	0	1	253	1	253	3e-128	457							OTU91		2						1			1								1	1	1	1				2			1
OTU92	GQ369045.1.1311Bacteria;Proteobacteria;Alphaproteobacteria;Caulobacterales;Caulobacteraceae;Phenylobacterium;Phenylobacterium_sp._T2-YC6777	100	253	0	0	1	253	1	253	1e-131	468							OTU92
OTU93	JX949369.1.1340Bacteria;Proteobacteria;Alphaproteobacteria;Sphingomonadales;Sphingomonadaceae;Sphingomonas;Sphingomonas_sp._RHLT2-4	100	253	0	0	1	253	1	253	1e-131	468							OTU93
OTU94	AY960774.1.1362Bacteria;Verrucomicrobia;Spartobacteria;Chthoniobacterales;Chthoniobacteraceae;Chthoniobacter;bacterium_Ellin511	94.07	253	15	0	1	253	1	253	1e-106	385							OTU94						1			1				1		1	1		2							1
OTU95	JF423905.1.1550Bacteria;Actinobacteria;Thermoleophilia;Gaiellales;Gaiellaceae;Gaiella;Gaiella_occulta	91.3	253	22	0	1	253	1	253	6e-95	346							OTU95																						1
OTU96	HM057818.1.1306Bacteria;Proteobacteria;Alphaproteobacteria;Caulobacterales;Caulobacteraceae;Caulobacter;Caulobacter_sp._BG3	100	253	0	0	1	253	1	253	1e-131	468							OTU96	2	1	1		1	1	1								1	1	1	1	1		1		1				1				1
OTU97	AODJ01000064.9.1567Bacteria;Firmicutes;Bacilli;Bacillales;Listeriaceae;Listeria;Listeria_weihenstephanensis_FSL_R9-0317	86.4	250	34	0	1	250	1	250	3e-73	274							OTU97													1	1						1					1		1		1	1
OTU98	GQ369081.1.1416Bacteria;Proteobacteria;Gammaproteobacteria;Xanthomonadales;Xanthomonadaceae;Lysobacter;Lysobacter_sp._Z0-YC6813	100	253	0	0	1	253	1	253	1e-131	468							OTU98			1		1		1								1		1					1						1	1
OTU99	CP007215.2965378.2966916Bacteria;Proteobacteria;Gammaproteobacteria;Enterobacteriales;Enterobacteriaceae;Enterobacter;Enterobacter_sacchari_SP1	86	250	35	0	1	250	1	250	1e-71	268							OTU99
OTU100	DQ156089.1.1454Bacteria;Proteobacteria;Betaproteobacteria;Burkholderiales;Burkholderiaceae;Burkholderia;Burkholderia_sp._mpa7.4	100	253	0	0	1	253	1	253	1e-131	468							OTU100
OTU101	DQ068762.1.1550Bacteria;Proteobacteria;Gammaproteobacteria;Enterobacteriales;Enterobacteriaceae;Pantoea;Pantoea_sp._Co9941	100	253	0	0	1	253	1	253	1e-131	468							OTU101		2	1		1		2	1		4	1	4	3		1	1			2	2	3	3		2	2	1	1	2	3		2
OTU102	D14510.1.1474Bacteria;Proteobacteria;Alphaproteobacteria;Rhizobiales;Rhizobiaceae;Rhizobium;Rhizobium_sp._OK-55	100	253	0	0	1	253	1	253	1e-131	468							OTU102													1
OTU103	GQ344409.1.1308Bacteria;Proteobacteria;Alphaproteobacteria;Rhizobiales;Methylobacteriaceae;Microvirga;Mirovirga_sp._S4c-b10	100	253	0	0	1	253	1	253	1e-131	468							OTU103							1		1						1	1
OTU104	FN554384.1.1300Bacteria;Bacteroidetes;Cytophagia;Cytophagales;Cytophagaceae;Chryseolinea;Bacteroidetes_bacterium_ONB11	94.88	254	12	1	1	253	1	254	6e-110	396							OTU104	1	2								1				1	2	1			2	1	1							1	1
OTU105	HQ284801.1.1401Bacteria;Proteobacteria;Gammaproteobacteria;Pseudomonadales;Moraxellaceae;Acinetobacter;Acinetobacter_sp._8NS8	83.81	247	36	4	7	250	7	252	2e-60	231							OTU105				1
OTU106	AF468221.1.1426Bacteria;Firmicutes;Bacilli;Bacillales;Bacillaceae;Bacillus;Bacillus_niacini	100	253	0	0	1	253	1	253	1e-131	468							OTU106
OTU107	EF422177.1.1236Bacteria;Proteobacteria;Alphaproteobacteria;Rhodospirillales;Rhodospirillaceae;Azospirillum;Azospirillum_sp._2456	87.45	247	27	4	6	250	6	250	2e-75	281							OTU107																								1		1
OTU108	FN554384.1.1300Bacteria;Bacteroidetes;Cytophagia;Cytophagales;Cytophagaceae;Chryseolinea;Bacteroidetes_bacterium_ONB11	93.31	254	16	1	1	253	1	254	3e-103	374							OTU108																						1
OTU109	D15063.1.1324Bacteria;Proteobacteria;Alphaproteobacteria;Rhizobiales;Hyphomicrobiaceae;Rhodoplanes;Rhodopseudomonas_sp._IL-245	98.02	253	5	0	1	253	1	253	3e-123	440							OTU109											1																	1
OTU110	HM003705.1.1507Bacteria;Firmicutes;Clostridia;Thermoanaerobacterales;Thermoanaerobacteraceae;Moorella;bacterium_enrichment_culture_DGGE_band_61_6_F_Ac	84.15	246	37	2	6	250	6	250	4e-62	237							OTU110	1							1				1		1			1					1							3	1	1
OTU111	AXBK01000007.208934.210434Bacteria;Bacteroidetes;Cytophagia;Cytophagales;Cytophagaceae;Adhaeribacter;Adhaeribacter_aquaticus_DSM_16391	98.42	253	4	0	1	253	1	253	6e-125	446							OTU111	1	1				2	2		3	1	1	2	2			1			2	1						1				3	1
OTU112	DI129616.59.1394Bacteria;Proteobacteria;Alphaproteobacteria;Rhizobiales;Hyphomicrobiaceae;Rhodoplanes;unidentified	97.23	253	7	0	1	253	1	253	6e-120	429							OTU112					1				1														1			1		1
OTU113	DQ113454.1.1501Bacteria;Proteobacteria;Gammaproteobacteria;Xanthomonadales;Xanthomonadaceae;Stenotrophomonas;Stenotrophomonas_maltophilia	100	253	0	0	1	253	1	253	1e-131	468							OTU113	2		1	3	2	3	1	6	2	1				2	2	1	3	5	2	2	1		1	2	2	2		2		3	1
OTU114	AUIK01000022.104739.106264Bacteria;Actinobacteria;Thermoleophilia;Solirubrobacterales;Solirubrobacteraceae;Solirubrobacter;Solirubrobacter_soli_DSM_22325	100	253	0	0	1	253	1	253	1e-131	468							OTU114																						1
OTU115	AF282177.1.1549Bacteria;Proteobacteria;Deltaproteobacteria;Syntrophobacterales;Syntrophaceae;Desulfomonile;Desulfomonile_limimaris	87.45	247	29	2	5	250	5	250	5e-76	283							OTU115				1	1				1									2	2	2	1
OTU116	FN293083.1.1446Bacteria;Proteobacteria;Gammaproteobacteria;Chromatiales;Chromatiaceae;Halochromatium;Halochromatium_sp._MTK6IM088	86.4	250	34	0	1	250	1	250	3e-73	274							OTU116																			1		1					1
OTU117	AF448514.1.1494Bacteria;Proteobacteria;Gammaproteobacteria;Pseudomonadales;Pseudomonadaceae;Cellvibrio;Cellvibrio_fulvus	100	253	0	0	1	253	1	253	1e-131	468							OTU117		1													1		1									1
OTU118	HM156135.1.1358Bacteria;Proteobacteria;Alphaproteobacteria;Rhizobiales;Rhizobiaceae;Rhizobium;Rhizobium_sp._TSE56	100	253	0	0	1	253	1	253	1e-131	468							OTU118																													1
OTU119	EU273938.1.1501Bacteria;Proteobacteria;Gammaproteobacteria;Xanthomonadales;Xanthomonadaceae;Xanthomonas;Lysobacter_pocheonensis	100	253	0	0	1	253	1	253	1e-131	468							OTU119												1	1
OTU120	AUNS01000015.4710.6220Bacteria;Proteobacteria;Betaproteobacteria;Burkholderiales;Comamonadaceae;Methylibium;Burkholderiales_bacterium_JGI_0001003-L21	100	253	0	0	1	253	1	253	1e-131	468							OTU120		1			1						1			1																1
OTU121	FN554384.1.1300Bacteria;Bacteroidetes;Cytophagia;Cytophagales;Cytophagaceae;Chryseolinea;Bacteroidetes_bacterium_ONB11	98.43	254	3	1	1	253	1	254	6e-125	446							OTU121
OTU122	GQ369056.1.1320Bacteria;Proteobacteria;Alphaproteobacteria;Rhodospirillales;Rhodospirillaceae;Dongia;Azospirillum_sp._T2-YC6788	88.26	247	25	4	6	250	6	250	8e-79	292							OTU122						1				2					1	1															1
OTU123	CP007226.1120300.1121788Bacteria;Proteobacteria;Alphaproteobacteria;Rhizobiales;Rhizobiaceae;Rhizobium;Agrobacterium_tumefaciens_LBA4213_(Ach5)	100	253	0	0	1	253	1	253	1e-131	468							OTU123
OTU124	FN293083.1.1446Bacteria;Proteobacteria;Gammaproteobacteria;Chromatiales;Chromatiaceae;Halochromatium;Halochromatium_sp._MTK6IM088	87.6	250	31	0	1	250	1	250	3e-78	291							OTU124
OTU125	JN867364.1.1447Bacteria;Proteobacteria;Betaproteobacteria;Burkholderiales;Alcaligenaceae;Achromobacter;Achromobacter_sp._enrichment_culture_clone_TMX-5	100	253	0	0	1	253	1	253	1e-131	468							OTU125
OTU126	KF481682.1.1525Bacteria;Gemmatimonadetes;Gemmatimonadetes;Gemmatimonadales;Gemmatimonadaceae;Gemmatimonas;Gemmatimonas_sp._AP64	87.75	253	31	0	1	253	1	253	6e-80	296							OTU126
OTU127	AF275702.1.1324Bacteria;Firmicutes;Bacilli;Lactobacillales;Carnobacteriaceae;Alkalibacterium;unidentified_Hailaer_soda_lake_bacterium_F24	86.85	251	31	2	1	250	1	250	6e-75	279							OTU127																					1				3
OTU128	AY960770.1.1448Bacteria;Verrucomicrobia;Spartobacteria;Chthoniobacterales;Chthoniobacteraceae;Chthoniobacter;bacterium_Ellin507	91.3	253	22	0	1	253	1	253	6e-95	346							OTU128																															2
OTU129	AF230531.1.1523Bacteria;Proteobacteria;Deltaproteobacteria;Syntrophobacterales;Syntrophaceae;Desulfomonile;Desulfomonile_limimaris	87.45	247	29	2	5	250	5	250	5e-76	283							OTU129								1						1								1		1	2	1			1
OTU130	AUMO01000173.1.1255Bacteria;Proteobacteria;Betaproteobacteria;Burkholderiales;Comamonadaceae;Azohydromonas;Azohydromonas_australica_DSM_1124	99.21	253	2	0	1	253	1	253	3e-128	457							OTU130
OTU131	AB769197.1.1395Bacteria;Proteobacteria;Betaproteobacteria;Burkholderiales;Comamonadaceae;Ideonella;Ideonella_sp._UTPF72a	100	253	0	0	1	253	1	253	1e-131	468							OTU131
OTU132	DQ067422.1.1469Bacteria;Proteobacteria;Deltaproteobacteria;Desulfobacterales;Desulfobacteraceae;Desulfosalsimonas;Desulfosalsimonas_propionicica	86.8	250	33	0	1	250	1	250	6e-75	279							OTU132																								1
OTU133	KC921175.1.1380Bacteria;Proteobacteria;Gammaproteobacteria;Xanthomonadales;Xanthomonadaceae;Thermomonas;Thermomonas_brevis	98.81	253	3	0	1	253	1	253	1e-126	451							OTU133
OTU134	AF317768.1.1457Bacteria;Proteobacteria;Gammaproteobacteria;Chromatiales;Chromatiaceae;Nitrosococcus;unidentified_bacterium_wb1_P19	89.33	253	27	0	1	253	1	253	1e-86	318							OTU134							1	1	1	1																			1	1
OTU135	JN881616.1.1347Archaea;Thaumarchaeota;Marine_Group_I;Cenarchaeales;Cenarchaeaceae;Cenarchaeum;Thermoplasmatales_archaeon_Gpl	82.68	254	40	3	2	253	2	253	1e-57	222							OTU135								1	1	1	9	9	6	1	1		2			1		1	2	2	2	2	4	1	10	3
OTU136	JX202595.1.1517Bacteria;Proteobacteria;Betaproteobacteria;Burkholderiales;Comamonadaceae;Pelomonas;Pseudomonas_sp._enrichment_culture_clone_DTT.001.L	100	253	0	0	1	253	1	253	1e-131	468							OTU136							1
OTU137	AJ010747.1.1517Bacteria;Actinobacteria;Actinobacteria;Corynebacteriales;Mycobacteriaceae;Mycobacterium;Mycobacterium_elephantis	100	253	0	0	1	253	1	253	1e-131	468							OTU137						1		1		1		2		1			2				1				1
OTU138	AF217461.1.1357Bacteria;Verrucomicrobia;Spartobacteria;Chthoniobacterales;Xiphinematobacteraceae;Candidatus_Xiphinematobacter;Candidatus_Xiphinematobacter_rivesi	91.73	254	19	2	1	253	1	253	1e-96	351							OTU138
OTU139	KC854966.1.1485Bacteria;Verrucomicrobia;Spartobacteria;Chthoniobacterales;Chthoniobacteraceae;Chthoniobacter;Verrucomicrobia_bacterium_WY51	82.75	255	40	4	1	253	1	253	3e-58	224							OTU139																							1
OTU140	HM001282.1.1473Bacteria;Actinobacteria;Actinobacteria;Micromonosporales;Micromonosporaceae;Micromonospora;Micromonospora_sp._TFS76-05	98.81	253	3	0	1	253	1	253	1e-126	451							OTU140																								1
OTU141	KC000200.1.1317Bacteria;Proteobacteria;Alphaproteobacteria;Sphingomonadales;Sphingomonadaceae;Sphingobium;unidentified_marine_bacterioplankton	86.17	253	29	5	1	250	1	250	1e-71	268							OTU141																			1
OTU142	EU315115.1.1524Bacteria;Proteobacteria;Deltaproteobacteria;Desulfovibrionales;Desulfonatronaceae;Desulfonatronum;Desulfonatronum_sp._Su2	86.96	253	32	1	1	253	1	252	1e-76	285							OTU142								1	1												1
OTU143	JQ773444.1.1444Bacteria;Proteobacteria;Alphaproteobacteria;Rhizobiales;Rhodobiaceae;Rhodobium;Rhizobiales_bacterium_SK12	96.05	253	10	0	1	253	1	253	6e-115	412							OTU143					1							1					1		1
OTU144	GU731335.1.1403Bacteria;Actinobacteria;Thermoleophilia;Solirubrobacterales;Conexibacteraceae;Conexibacter;bacterium_enrichment_culture_clone_auto28_4W	91.34	254	21	1	1	253	1	254	6e-95	346							OTU144																	1		1	1				1
OTU145	CP001823.579562.581058Bacteria;Chloroflexi;Thermomicrobia;Sphaerobacterales;Sphaerobacteraceae;Sphaerobacter;Sphaerobacter_thermophilus_DSM_20745	86.61	254	30	3	2	253	2	253	2e-74	278							OTU145			1								1			1			1	1					1				1				2
OTU146	DQ067422.1.1469Bacteria;Proteobacteria;Deltaproteobacteria;Desulfobacterales;Desulfobacteraceae;Desulfosalsimonas;Desulfosalsimonas_propionicica	87.2	250	32	0	1	250	1	250	1e-76	285							OTU146																							1		1
OTU147	DQ100062.1.1321Bacteria;Proteobacteria;Alphaproteobacteria;Rhizobiales;Rhizobiaceae;Rhizobium;Rhizobium_sp._CCBAU_43060	100	253	0	0	1	253	1	253	1e-131	468							OTU147			2			1		2					1				1				1	1			1
OTU148	AY234600.1.1422Bacteria;Actinobacteria;Thermoleophilia;Solirubrobacterales;Solirubrobacteraceae;Solirubrobacter;bacterium_Ellin5249	94.47	253	14	0	1	253	1	253	3e-108	390							OTU148				1	1	1	1		1	1
OTU149	KC577612.1.1313Bacteria;Proteobacteria;Deltaproteobacteria;Syntrophobacterales;Syntrophaceae;Smithella;methylotrophic_bacterium_RS-X3	98.81	253	3	0	1	253	1	253	1e-126	451							OTU149
OTU150	JN881616.1.1347Archaea;Thaumarchaeota;Marine_Group_I;Cenarchaeales;Cenarchaeaceae;Cenarchaeum;Thermoplasmatales_archaeon_Gpl	83.33	252	42	0	2	253	2	253	5e-61	233							OTU150							1																1
OTU151	DQ111026.1.1253Bacteria;Proteobacteria;Alphaproteobacteria;Caulobacterales;Caulobacteraceae;Brevundimonas;Brevundimonas_vesicularis	100	253	0	0	1	253	1	253	1e-131	468							OTU151
OTU152	AY960770.1.1448Bacteria;Verrucomicrobia;Spartobacteria;Chthoniobacterales;Chthoniobacteraceae;Chthoniobacter;bacterium_Ellin507	93.68	253	16	0	1	253	1	253	6e-105	379							OTU152
OTU153	EU541622.1.1405Bacteria;Actinobacteria;Actinobacteria;Corynebacteriales;Mycobacteriaceae;Mycobacterium;Mycobacterium_sp._VIMS_R63	98.81	253	3	0	1	253	1	253	1e-126	451							OTU153
OTU154	KC921175.1.1380Bacteria;Proteobacteria;Gammaproteobacteria;Xanthomonadales;Xanthomonadaceae;Thermomonas;Thermomonas_brevis	99.21	253	2	0	1	253	1	253	3e-128	457							OTU154																				1
OTU155	KC464845.1.1394Bacteria;Proteobacteria;Alphaproteobacteria;Rhizobiales;Hyphomicrobiaceae;Devosia;Devosia_sp._M30	100	253	0	0	1	253	1	253	1e-131	468							OTU155																1
OTU156	AF230531.1.1523Bacteria;Proteobacteria;Deltaproteobacteria;Syntrophobacterales;Syntrophaceae;Desulfomonile;Desulfomonile_limimaris	87.55	249	31	0	2	250	2	250	1e-77	289							OTU156
OTU157	AF506040.1.1456Bacteria;Proteobacteria;Gammaproteobacteria;Pseudomonadales;Pseudomonadaceae;Pseudomonas;Pseudomonas_fluorescens	100	253	0	0	1	253	1	253	1e-131	468							OTU157	1			1					1				1	1	1	2		2	1	2			1	1	1			1		1	3
OTU158	KC921181.1.1380Bacteria;Actinobacteria;Thermoleophilia;Gaiellales;Gaiellaceae;Gaiella;actinobacterium_WWH12	90.55	254	22	2	1	253	1	253	1e-91	335							OTU158												2
OTU159	AHGV01000001.254798.256301Bacteria;Synergistetes;Synergistia;Synergistales;Synergistaceae;Thermanaerovibrio;Thermanaerovibrio_velox_DSM_12556	84.65	254	37	2	1	253	1	253	1e-66	252							OTU159
OTU160	AF493667.1.1278Bacteria;Bacteroidetes;Flavobacteriia;Flavobacteriales;Flavobacteriaceae;Flavobacterium;Flavobacterium_sp._EP360	100	253	0	0	1	253	1	253	1e-131	468							OTU160
OTU161	KC768749.1.1485Bacteria;Actinobacteria;Actinobacteria;Corynebacteriales;Mycobacteriaceae;Mycobacterium;Mycobacterium_sp._Iso-37	99.6	253	1	0	1	253	1	253	6e-130	462							OTU161			1															1						1				1
OTU162	AY230768.1.1297Bacteria;Proteobacteria;Gammaproteobacteria;Xanthomonadales;Xanthomonadaceae;Lysobacter;Paenibacillus_sanguinis	99.6	253	1	0	1	253	1	253	6e-130	462							OTU162																1											2
OTU163	DI125527.1.1292Bacteria;Gemmatimonadetes;Gemmatimonadetes;Gemmatimonadales;Gemmatimonadaceae;Gemmatimonas;unidentified	99.61	254	1	0	1	254	1	254	2e-130	464							OTU163	1						1		1			1														1	1				1
OTU164	GY148009.1.1437Bacteria;Proteobacteria;Betaproteobacteria;Burkholderiales;Comamonadaceae;Ottowia;unidentified	100	253	0	0	1	253	1	253	1e-131	468							OTU164						1											1						1				1		1	1
OTU165	FR865886.1.1462Bacteria;Actinobacteria;Actinobacteria;Frankiales;Geodermatophilaceae;Blastococcus;Blastococcus_aggregatus	100	253	0	0	1	253	1	253	1e-131	468							OTU165			1
OTU166	AJ247193.1.1414Bacteria;Proteobacteria;Alphaproteobacteria;Caulobacterales;Caulobacteraceae;Asticcacaulis;Asticcacaulis_biprosthecium	98.81	253	3	0	1	253	1	253	1e-126	451							OTU166			1			2		1	1		1	1						2	3	1			1	1		1			1	2
OTU167	ABEF01051295.912.2211Bacteria;Proteobacteria;Gammaproteobacteria;Alteromonadales;Alteromonadaceae;Spongiibacter;marine_metagenome	92.09	253	20	0	1	253	1	253	3e-98	357							OTU167
OTU168	CP000544.380025.381562Bacteria;Proteobacteria;Gammaproteobacteria;Chromatiales;Ectothiorhodospiraceae;Halorhodospira;Halorhodospira_halophila_SL1	86.11	252	31	4	1	250	1	250	1e-71	268							OTU168	4	3	1	4	2	8	1	8	2	5	1	1	4	6	7	1	3	6	5	8	3	4	1	4		1	1	3		1
OTU169	AY960770.1.1448Bacteria;Verrucomicrobia;Spartobacteria;Chthoniobacterales;Chthoniobacteraceae;Chthoniobacter;bacterium_Ellin507	92.09	253	20	0	1	253	1	253	3e-98	357							OTU169																		1
OTU170	AXXG01000094.469.1983Bacteria;Proteobacteria;Betaproteobacteria;Burkholderiales;Comamonadaceae;Variovorax;Variovorax_sp._JGI_0001016-M12	100	253	0	0	1	253	1	253	1e-131	468							OTU170		1							1	1						1			2			1			1	1		1	1	1	1
OTU171	AF239693.1.1461Bacteria;Planctomycetes;Planctomycetacia;Planctomycetales;Planctomycetaceae;Gemmata;Gemmata-like_str._CJuql4	95.29	255	8	4	1	253	1	253	1e-111	401							OTU171	1													1
OTU172	AY960770.1.1448Bacteria;Verrucomicrobia;Spartobacteria;Chthoniobacterales;Chthoniobacteraceae;Chthoniobacter;bacterium_Ellin507	92.49	253	19	0	1	253	1	253	6e-100	363							OTU172				3	1			1										1			1		1	1	2		3
OTU173	AJ001434.1.1483Bacteria;Actinobacteria;Actinobacteria;Streptomycetales;Streptomycetaceae;Streptomyces;Streptomyces_thermodiastaticus	98.02	253	5	0	1	253	1	253	3e-123	440							OTU173																										1
OTU174	KC002541.1.1363Bacteria;Proteobacteria;Gammaproteobacteria;Pseudomonadales;Pseudomonadaceae;Pseudomonas;unidentified_marine_bacterioplankton	100	253	0	0	1	253	1	253	1e-131	468							OTU174					1	2	1		1				1							2		2
OTU175	FR692095.1.1458Bacteria;Actinobacteria;Actinobacteria;Streptomycetales;Streptomycetaceae;Streptomyces;Streptomyces_incanus	91.73	254	17	4	2	253	2	253	5e-96	350							OTU175					1
OTU176	DQ086779.1.1396Bacteria;Actinobacteria;Actinobacteria;Micrococcales;Microbacteriaceae;Curtobacterium;Curtobacterium_pusillum	100	253	0	0	1	253	1	253	1e-131	468							OTU176
OTU177	AXZB01000024.4249.5757Bacteria;Proteobacteria;Betaproteobacteria;Burkholderiales;Comamonadaceae;Rhizobacter;Burkholderiales_bacterium_JGI_0001003-A5	100	253	0	0	1	253	1	253	1e-131	468							OTU177												1																1
OTU178	JF423905.1.1550Bacteria;Actinobacteria;Thermoleophilia;Gaiellales;Gaiellaceae;Gaiella;Gaiella_occulta	94.07	253	15	0	1	253	1	253	1e-106	385							OTU178
OTU179	CP003078.4648426.4649827Bacteria;Actinobacteria;Actinobacteria;Corynebacteriales;Mycobacteriaceae;Mycobacterium;Mycobacterium_smegmatis_JS623	100	253	0	0	1	253	1	253	1e-131	468							OTU179	4	1	2	2	2	6	1	1	3	4	2	1	1			4	3	2	4		2	2		1	1	6	2			5
OTU180	FR692095.1.1458Bacteria;Actinobacteria;Actinobacteria;Streptomycetales;Streptomycetaceae;Streptomyces;Streptomyces_incanus	92.13	254	16	4	2	253	2	253	1e-97	355							OTU180													1				1							1					1	2
OTU181	KF289904.1.1450Bacteria;Bacteroidetes;Sphingobacteriia;Sphingobacteriales;Chitinophagaceae;Niabella;Niabella_sp._ICM_1-15	97.23	253	7	0	1	253	1	253	6e-120	429							OTU181
OTU182	KC768749.1.1485Bacteria;Actinobacteria;Actinobacteria;Corynebacteriales;Mycobacteriaceae;Mycobacterium;Mycobacterium_sp._Iso-37	99.21	253	2	0	1	253	1	253	3e-128	457							OTU182
OTU183	JF803808.1.1418Bacteria;Bacteroidetes;Sphingobacteriia;Sphingobacteriales;Chitinophagaceae;Terrimonas;Terrimonas_rubra	98.02	253	5	0	1	253	1	253	3e-123	440							OTU183								1																		1			1
OTU184	HE672086.1.1441Bacteria;Actinobacteria;Rubrobacteria;Rubrobacterales;Rubrobacteriaceae;Rubrobacter;Rubrobacter_bracarensis	84.58	253	33	6	1	250	1	250	6e-65	246							OTU184
OTU185	AJ271901.1.1436Bacteria;Proteobacteria;Alphaproteobacteria;Rhizobiales;Rhizobiaceae;Rhizobium;Rhizobium_sp._rob18	100	253	0	0	1	253	1	253	1e-131	468							OTU185		1					1	1	1	1	1			1				2		1	1	1
OTU186	AB278569.1.1446Bacteria;Actinobacteria;Actinobacteria;Streptomycetales;Streptomycetaceae;Kitasatospora;Kitasatospora_kazusensis	88.98	254	24	4	2	253	2	253	2e-84	311							OTU186								1
OTU187	KC001167.1.1363Bacteria;Proteobacteria;Betaproteobacteria;Burkholderiales;Comamonadaceae;Delftia;unidentified_marine_bacterioplankton	100	253	0	0	1	253	1	253	1e-131	468							OTU187	2	1	1	2	2	1	1	1	1	1	3		1	3			1	1	3	1	2	4		2		1	1	2	1	1
OTU188	JF423905.1.1550Bacteria;Actinobacteria;Thermoleophilia;Gaiellales;Gaiellaceae;Gaiella;Gaiella_occulta	94.07	253	15	0	1	253	1	253	1e-106	385							OTU188		1						1			3		1								1	1	1
OTU189	D14509.1.1480Bacteria;Proteobacteria;Alphaproteobacteria;Rhizobiales;Rhizobiaceae;Ensifer;Sinorhizobium_meliloti	98.81	253	3	0	1	253	1	253	1e-126	451							OTU189												1					1							1	1				1		1
OTU190	AF231439.1.1333Bacteria;Proteobacteria;Betaproteobacteria;Burkholderiales;Comamonadaceae;Limnohabitans;humic_substances_enrichment_clone_B32	100	253	0	0	1	253	1	253	1e-131	468							OTU190		1
OTU191	FN689720.1.1413Bacteria;Verrucomicrobia;Verrucomicrobiae;Verrucomicrobiales;Verrucomicrobiaceae;Haloferula;Verrucomicrobium_sp._IRVE	100	253	0	0	1	253	1	253	1e-131	468							OTU191
OTU192	CP001823.579562.581058Bacteria;Chloroflexi;Thermomicrobia;Sphaerobacterales;Sphaerobacteraceae;Sphaerobacter;Sphaerobacter_thermophilus_DSM_20745	86.22	254	31	3	2	253	2	253	1e-72	272							OTU192
OTU193	D85111.1.1514Bacteria;Actinobacteria;Actinobacteria;Streptomycetales;Streptomycetaceae;Streptomyces;Streptomyces_lavendulae	100	253	0	0	1	253	1	253	1e-131	468							OTU193
OTU194	AACY020273010.4139.5621Bacteria;Proteobacteria;Alphaproteobacteria;Rhodospirillales;Rhodospirillaceae;Defluviicoccus;marine_metagenome	85.71	252	36	0	2	253	2	253	5e-71	267							OTU194						1									1														1
OTU195	DQ812550.1.1252Bacteria;Chloroflexi;Chloroflexia;Chloroflexales;Roseiflexaceae;Roseiflexus;Chloroflexi_bacterium_Ver9Iso2	90.66	257	14	10	2	253	2	253	5e-91	333							OTU195					1	1							1
OTU196	GU117702.1.1444Bacteria;Bacteroidetes;Cytophagia;Cytophagales;Cytophagaceae;Ohtaekwangia;Ohtaekwangia_koreensis	95.67	254	9	2	1	253	1	253	3e-113	407							OTU196					1	1				1																			1		1
OTU197	JN881616.1.1347Archaea;Thaumarchaeota;Marine_Group_I;Cenarchaeales;Cenarchaeaceae;Cenarchaeum;Thermoplasmatales_archaeon_Gpl	82.68	254	40	3	2	253	2	253	1e-57	222							OTU197																										1
OTU198	DQ067422.1.1469Bacteria;Proteobacteria;Deltaproteobacteria;Desulfobacterales;Desulfobacteraceae;Desulfosalsimonas;Desulfosalsimonas_propionicica	88.4	250	29	0	1	250	1	250	1e-81	302							OTU198
OTU199	JF423905.1.1550Bacteria;Actinobacteria;Thermoleophilia;Gaiellales;Gaiellaceae;Gaiella;Gaiella_occulta	93.68	253	16	0	1	253	1	253	6e-105	379							OTU199							1																		2
OTU200	DQ109991.1.1495Bacteria;Proteobacteria;Gammaproteobacteria;Xanthomonadales;Xanthomonadaceae;Stenotrophomonas;Stenotrophomonas_sp._DM1-41	100	253	0	0	1	253	1	253	1e-131	468							OTU200														1			1				1
OTU201	KC921181.1.1380Bacteria;Actinobacteria;Thermoleophilia;Gaiellales;Gaiellaceae;Gaiella;actinobacterium_WWH12	92.49	253	19	0	1	253	1	253	6e-100	363							OTU201																							1		2
OTU202	ATVD01000003.563074.564596Bacteria;Proteobacteria;Gammaproteobacteria;Xanthomonadales;Xanthomonadaceae;Arenimonas;Arenimonas_oryziterrae_DSM_21050_=_YC6267	98.81	253	3	0	1	253	1	253	1e-126	451							OTU202
OTU203	HF536576.1.1493Bacteria;Proteobacteria;Gammaproteobacteria;Xanthomonadales;Xanthomonadaceae;Lysobacter;Lysobacter_sp._JC174	99.6	253	1	0	1	253	1	253	6e-130	462							OTU203		2
OTU204	KC001373.1.1361Bacteria;Proteobacteria;Betaproteobacteria;Burkholderiales;Burkholderiaceae;Cupriavidus;unidentified_marine_bacterioplankton	99.6	253	1	0	1	253	1	253	6e-130	462							OTU204		2				1										1														1
OTU205	D15063.1.1324Bacteria;Proteobacteria;Alphaproteobacteria;Rhizobiales;Hyphomicrobiaceae;Rhodoplanes;Rhodopseudomonas_sp._IL-245	97.63	253	6	0	1	253	1	253	1e-121	435							OTU205							1						1	1																	1
OTU206	HF564897.1.1528Bacteria;Proteobacteria;Betaproteobacteria;Methylophilales;Methylophilaceae;Methylophilus;Methylomonas_clara	100	253	0	0	1	253	1	253	1e-131	468							OTU206
OTU207	AF418170.1.1474Bacteria;Proteobacteria;Deltaproteobacteria;Desulfovibrionales;Desulfovibrionaceae;Desulfovibrio;Desulfovibrio_giganteus	87.2	250	32	0	1	250	1	250	1e-76	285							OTU207																									1
OTU208	AY618216.1.1388Bacteria;Actinobacteria;Actinobacteria;Micrococcales;Microbacteriaceae;Agromyces;Agromyces_humatus	100	253	0	0	1	253	1	253	1e-131	468							OTU208	1		1			1		1																1							1
OTU209	KF012638.1.1329Bacteria;Proteobacteria;Gammaproteobacteria;Pseudomonadales;Pseudomonadaceae;Pseudomonas;Pseudomonas_sp._enrichment_culture_clone_8	100	253	0	0	1	253	1	253	1e-131	468							OTU209
OTU210	X68181.1.1435Bacteria;Firmicutes;Clostridia;Clostridiales;Clostridiaceae_1;Clostridium_sensu_stricto_13;Clostridium_estertheticum_subsp._estertheticum	100	253	0	0	1	253	1	253	1e-131	468							OTU210							1		1				1											1	1	1		1	1	1
OTU211	FN293081.1.1447Bacteria;Proteobacteria;Gammaproteobacteria;Chromatiales;Chromatiaceae;Halochromatium;Halochromatium_sp._MTK5IM027	87.6	250	31	0	1	250	1	250	3e-78	291							OTU211																												2
OTU212	AM998822.1.1388Bacteria;Proteobacteria;Alphaproteobacteria;Rhizobiales;Hyphomicrobiaceae;Rhodoplanes;Rhodoplanes_sp._JA333	98.02	253	5	0	1	253	1	253	3e-123	440							OTU212																	1						1
OTU213	EF654061.1.1395Bacteria;Cyanobacteria;Cyanobacteria;SubsectionIII;FamilyI;Pseudanabaenaceae_cyanobacterium_ANP1-KK1	89.33	253	27	0	1	253	1	253	1e-86	318							OTU213						1
OTU214	AF275702.1.1324Bacteria;Firmicutes;Bacilli;Lactobacillales;Carnobacteriaceae;Alkalibacterium;unidentified_Hailaer_soda_lake_bacterium_F24	86.45	251	32	2	1	250	1	250	3e-73	274							OTU214
OTU215	JN881616.1.1347Archaea;Thaumarchaeota;Marine_Group_I;Cenarchaeales;Cenarchaeaceae;Cenarchaeum;Thermoplasmatales_archaeon_Gpl	81.96	255	40	5	2	253	2	253	2e-54	211							OTU215														1											1
OTU216	AF317768.1.1457Bacteria;Proteobacteria;Gammaproteobacteria;Chromatiales;Chromatiaceae;Nitrosococcus;unidentified_bacterium_wb1_P19	89.72	253	26	0	1	253	1	253	3e-88	324							OTU216	1		2			1	2	1	1		1	1		2		1						1				1	1	3
OTU217	AY234600.1.1422Bacteria;Actinobacteria;Thermoleophilia;Solirubrobacterales;Solirubrobacteraceae;Solirubrobacter;bacterium_Ellin5249	90.91	253	23	0	1	253	1	253	3e-93	340							OTU217														1					2	1				1
OTU218	HF678441.1.1491Bacteria;Proteobacteria;Gammaproteobacteria;Oceanospirillales;Halomonadaceae;Kushneria;Chromohalobacter_sp._M1-18	86.17	253	29	6	1	250	1	250	1e-71	268							OTU218
OTU219	JN881616.1.1347Archaea;Thaumarchaeota;Marine_Group_I;Cenarchaeales;Cenarchaeaceae;Cenarchaeum;Thermoplasmatales_archaeon_Gpl	82.14	252	45	0	2	253	2	253	5e-56	217							OTU219				2																									1
OTU220	JX174218.1.1495Bacteria;Proteobacteria;Gammaproteobacteria;Xanthomonadales;Xanthomonadaceae;Dyella;Dyella_sp._2341	100	253	0	0	1	253	1	253	1e-131	468							OTU220						1										1					2
OTU221	AB744662.1.1508Bacteria;Firmicutes;Bacilli;Bacillales;Bacillaceae;Calditerricola;Calditerricola_sp._D08p5	86.8	250	31	2	2	250	2	250	2e-74	278							OTU221											2	1	1											1						1	2
OTU222	KC768749.1.1485Bacteria;Actinobacteria;Actinobacteria;Corynebacteriales;Mycobacteriaceae;Mycobacterium;Mycobacterium_sp._Iso-37	98.81	253	3	0	1	253	1	253	1e-126	451							OTU222
OTU223	KC921155.1.1303Bacteria;Proteobacteria;Alphaproteobacteria;Sphingomonadales;Sphingomonadaceae;Sphingomonas;Sphingomonas_sp._LP105	100	253	0	0	1	253	1	253	1e-131	468							OTU223	3	1	1	3		2	3	3	15	3	11	13	18	8	1	2	1		5	4	2	7	5	9	14	25	11	24	6	25
OTU224	GU731335.1.1403Bacteria;Actinobacteria;Thermoleophilia;Solirubrobacterales;Conexibacteraceae;Conexibacter;bacterium_enrichment_culture_clone_auto28_4W	93.7	254	15	1	1	253	1	254	6e-105	379							OTU224	2										1												1	1		1		2
OTU225	HM107180.1.1326Bacteria;Proteobacteria;Alphaproteobacteria;Sphingomonadales;Sphingomonadaceae;Sphingomonas;Sphingomonas_sp._CCBAU_45299	100	253	0	0	1	253	1	253	1e-131	468							OTU225
OTU226	EF015571.1.1458Bacteria;Proteobacteria;Betaproteobacteria;Nitrosomonadales;Nitrosomonadaceae;Nitrosospira;Nitrosospira_sp._17SS	90.55	254	22	2	1	253	1	253	1e-91	335							OTU226
OTU227	GU574120.1.1405Bacteria;Actinobacteria;Actinobacteria;Propionibacteriales;Propionibacteriaceae;Jiangella;Jiangella_sp._12B-Be-010	97.23	253	7	0	1	253	1	253	6e-120	429							OTU227	1										1		1			1	1				1		1
OTU228	EF103211.1.1400Bacteria;Bacteroidetes;Sphingobacteriia;Sphingobacteriales;Sphingobacteriaceae;Pedobacter;Pedobacter_sp._MSCB-14	98.81	253	3	0	1	253	1	253	1e-126	451							OTU228									1		1	1
OTU229	FN293081.1.1447Bacteria;Proteobacteria;Gammaproteobacteria;Chromatiales;Chromatiaceae;Halochromatium;Halochromatium_sp._MTK5IM027	87.2	250	32	0	1	250	1	250	1e-76	285							OTU229	1										1																1
OTU230	AY234499.1.1317Bacteria;Actinobacteria;Thermoleophilia;Solirubrobacterales;Solirubrobacteraceae;Solirubrobacter;bacterium_Ellin5082	98.02	253	5	0	1	253	1	253	3e-123	440							OTU230
OTU231	JF423905.1.1550Bacteria;Actinobacteria;Thermoleophilia;Gaiellales;Gaiellaceae;Gaiella;Gaiella_occulta	92.52	254	17	2	1	253	1	253	6e-100	363							OTU231													1														1		1
OTU232	JF423905.1.1550Bacteria;Actinobacteria;Thermoleophilia;Gaiellales;Gaiellaceae;Gaiella;Gaiella_occulta	94.07	253	15	0	1	253	1	253	1e-106	385							OTU232
OTU233	ABVL01000001.656285.657751Bacteria;Verrucomicrobia;Spartobacteria;Chthoniobacterales;Chthoniobacteraceae;Chthoniobacter;Chthoniobacter_flavus_Ellin428	91.7	253	21	0	1	253	1	253	1e-96	351							OTU233													1
OTU234	AY495959.1.1311Bacteria;Proteobacteria;Gammaproteobacteria;Xanthomonadales;Xanthomonadaceae;Frateuria_sp._WJ69	100	253	0	0	1	253	1	253	1e-131	468							OTU234											1																		1
OTU235	JX827241.1.1343Bacteria;Proteobacteria;Betaproteobacteria;Burkholderiales;Comamonadaceae;Variovorax;Variovorax_soli	100	253	0	0	1	253	1	253	1e-131	468							OTU235			1				1		2	1						1					1	1							1
OTU236	AAUJ02000001.5050284.5051809Bacteria;Proteobacteria;Betaproteobacteria;Burkholderiales;Comamonadaceae;Comamonas;Comamonas_testosteroni_KF-1	100	253	0	0	1	253	1	253	1e-131	468							OTU236
OTU237	HE575947.1.1407Bacteria;Proteobacteria;Gammaproteobacteria;Xanthomonadales;Xanthomonadaceae;Pseudoxanthomonas;Pseudoxanthomonas_mexicana	100	253	0	0	1	253	1	253	1e-131	468							OTU237																										1	1			1
OTU238	AF089859.1.1275Bacteria;Proteobacteria;Betaproteobacteria;Burkholderiales;Comamonadaceae;Aquabacterium;Aquabacterium_sp._Aqua3	98.81	253	3	0	1	253	1	253	1e-126	451							OTU238	1	1				1		1									1
OTU239	AUIK01000022.104739.106264Bacteria;Actinobacteria;Thermoleophilia;Solirubrobacterales;Solirubrobacteraceae;Solirubrobacter;Solirubrobacter_soli_DSM_22325	98.81	253	3	0	1	253	1	253	1e-126	451							OTU239
OTU240	EF466123.1.1501Bacteria;Actinobacteria;Actinobacteria;Propionibacteriales;Nocardioidaceae;Nocardioides;Nocardioides_islandensis	99.21	253	2	0	1	253	1	253	3e-128	457							OTU240
OTU241	AY771930.1.1405Bacteria;Proteobacteria;Deltaproteobacteria;Desulfobacterales;Desulfobacteraceae;Desulfofrigus;delta_proteobacterium_LacK5	89.34	244	25	1	7	250	8	250	1e-82	305							OTU241	1					1					1											1				2		1	1	1
OTU242	JF423905.1.1550Bacteria;Actinobacteria;Thermoleophilia;Gaiellales;Gaiellaceae;Gaiella;Gaiella_occulta	94.07	253	15	0	1	253	1	253	1e-106	385							OTU242
OTU243	DQ008600.1.1477Bacteria;Actinobacteria;Actinobacteria;Micrococcales;Promicromonosporaceae;Promicromonospora;Promicromonospora_sp._82449	100	253	0	0	1	253	1	253	1e-131	468							OTU243																		1											1
OTU244	JQ977158.1.1434Bacteria;Proteobacteria;Betaproteobacteria;Burkholderiales;Comamonadaceae;Hydrogenophaga;Hydrogenophaga_sp._Era30	100	253	0	0	1	253	1	253	1e-131	468							OTU244
OTU245	KC001122.1.1372Bacteria;Proteobacteria;Gammaproteobacteria;Enterobacteriales;Enterobacteriaceae;Escherichia-Shigella;unidentified_marine_bacterioplankton	85.66	251	34	2	1	250	1	250	6e-70	263							OTU245	1							1								1							1
OTU246	AF479641.1.1406Bacteria;Proteobacteria;Alphaproteobacteria;Rhizobiales;Phyllobacteriaceae;Mesorhizobium;Mesorhizobium_sp._Lc3-2	100	253	0	0	1	253	1	253	1e-131	468							OTU246		2						1	3	1					1	1	2	1			1	2	2		1	1	2
OTU247	GU339475.1.1523Bacteria;Proteobacteria;Deltaproteobacteria;Syntrophobacterales;Syntrophaceae;Desulfomonile;delta_proteobacterium_enrichment_culture_clone_VNABa05	85.38	253	29	8	2	250	2	250	1e-67	255							OTU247																											1
OTU248	JQ028130.1.1403Bacteria;Firmicutes;Bacilli;Bacillales;Alicyclobacillaceae;Tumebacillus;bacterium_S1(2012)	97.63	253	6	0	1	253	1	253	1e-121	435							OTU248	2	7	3	2	2	1	1			2		1		7	3	1	1	1	1	2	2		1	1			3	1	3	1
OTU249	DQ167022.1.1455Bacteria;Proteobacteria;Betaproteobacteria;Burkholderiales;Burkholderiaceae;Pandoraea;Pandoraea_sp._JB1*	100	253	0	0	1	253	1	253	1e-131	468							OTU249
OTU250	JX828430.1.1502Bacteria;Proteobacteria;Gammaproteobacteria;Enterobacteriales;Enterobacteriaceae;Serratia;Enterobacteriaceae_bacterium_enrichment_culture_clone_AP-FeEnrich22	100	253	0	0	1	253	1	253	1e-131	468							OTU250																		1
OTU251	HM130516.1.1452Bacteria;Proteobacteria;Betaproteobacteria;Burkholderiales;Oxalobacteraceae;Massilia;Massilia_tieshanensis	100	253	0	0	1	253	1	253	1e-131	468							OTU251				1	1								1															1	1	1	1
OTU252	JF772550.1.1422Bacteria;Proteobacteria;Alphaproteobacteria;Rhodospirillales;Rhodospirillaceae;Novispirillum;Novispirillum_sp._TMC407	88.49	252	29	0	2	253	2	253	1e-82	305							OTU252																	1		1						1
OTU253	AY928233.1.1341Bacteria;Proteobacteria;Betaproteobacteria;Burkholderiales;Oxalobacteraceae;Paucimonas;bacterium_10RO2	99.6	253	1	0	1	253	1	253	6e-130	462							OTU253
OTU254	KC000200.1.1317Bacteria;Proteobacteria;Alphaproteobacteria;Sphingomonadales;Sphingomonadaceae;Sphingobium;unidentified_marine_bacterioplankton	85.77	253	30	5	1	250	1	250	6e-70	263							OTU254																			1												1
OTU255	DQ249997.1.1443Bacteria;Proteobacteria;Gammaproteobacteria;Xanthomonadales;Xanthomonadaceae;Lysobacter;Lysobacter_sp._L40	100	253	0	0	1	253	1	253	1e-131	468							OTU255		1									1	1
OTU256	GQ369123.1.1312Bacteria;Proteobacteria;Alphaproteobacteria;Sphingomonadales;Sphingomonadaceae;Sphingomonas;Sphingomonas_sp._Z2-YC6855	98.81	253	3	0	1	253	1	253	1e-126	451							OTU256	2				1		1			1						2		1	1							2	3	1	1	1	1
OTU257	DI135912.1.1223Bacteria;Proteobacteria;Alphaproteobacteria;Rhizobiales;Phyllobacteriaceae;Nitratireductor;unidentified	100	253	0	0	1	253	1	253	1e-131	468							OTU257																											1
OTU258	AJ002154.1.1409Bacteria;Firmicutes;Bacilli;Bacillales;Bacillaceae;Ureibacillus;Bacillus_sp._TP-84	89.2	250	27	0	1	250	1	250	6e-85	313							OTU258							1										2											1
OTU259	CP007215.2965378.2966916Bacteria;Proteobacteria;Gammaproteobacteria;Enterobacteriales;Enterobacteriaceae;Enterobacter;Enterobacter_sacchari_SP1	86.06	251	33	2	1	250	1	250	1e-71	268							OTU259
OTU260	HM049753.1.1378Bacteria;Actinobacteria;Actinobacteria;Corynebacteriales;Mycobacteriaceae;Mycobacterium;Mycobacterium_sp._py142	100	253	0	0	1	253	1	253	1e-131	468							OTU260																1				1	2			2	1
OTU261	AB192292.1.1431Bacteria;Bacteroidetes;Sphingobacteriia;Sphingobacteriales;Chitinophagaceae;Terrimonas;Terrimonas_lutea	99.6	253	1	0	1	253	1	253	6e-130	462							OTU261																		1
OTU262	AY960770.1.1448Bacteria;Verrucomicrobia;Spartobacteria;Chthoniobacterales;Chthoniobacteraceae;Chthoniobacter;bacterium_Ellin507	91.7	253	21	0	1	253	1	253	1e-96	351							OTU262								1								1		1							1
OTU263	KF600455.1.1282Bacteria;Proteobacteria;Gammaproteobacteria;Pseudomonadales;Moraxellaceae;Acinetobacter;Acinetobacter_sp._B8_2BO2	84.84	244	37	0	7	250	7	250	6e-65	246							OTU263
OTU264	EF540485.1.1457Bacteria;Proteobacteria;Betaproteobacteria;Burkholderiales;Comamonadaceae;Caenimonas;Comamonadaceae_bacterium_b4M	100	253	0	0	1	253	1	253	1e-131	468							OTU264		1					1			1									1				2			1		2
OTU265	AAEW02000008.189409.190966Bacteria;Proteobacteria;Deltaproteobacteria;Desulfuromonadales;Desulfuromonadaceae;Desulfuromonas;Desulfuromonas_acetoxidans_DSM_684	97.63	253	6	0	1	253	1	253	1e-121	435							OTU265						1
OTU266	CP003078.4648426.4649827Bacteria;Actinobacteria;Actinobacteria;Corynebacteriales;Mycobacteriaceae;Mycobacterium;Mycobacterium_smegmatis_JS623	99.6	253	1	0	1	253	1	253	6e-130	462							OTU266		1													2																1
OTU267	DQ067422.1.1469Bacteria;Proteobacteria;Deltaproteobacteria;Desulfobacterales;Desulfobacteraceae;Desulfosalsimonas;Desulfosalsimonas_propionicica	87.2	250	32	0	1	250	1	250	1e-76	285							OTU267					1			1			1	1							1	1
OTU268	GQ369056.1.1320Bacteria;Proteobacteria;Alphaproteobacteria;Rhodospirillales;Rhodospirillaceae;Dongia;Azospirillum_sp._T2-YC6788	87.85	247	26	4	6	250	6	250	4e-77	287							OTU268		2	3	1	2	1	1	3	2		1		1	3	3	2	3	2	5	2	1	2		1	1	1	5	4	3	4
OTU269	AY234499.1.1317Bacteria;Actinobacteria;Thermoleophilia;Solirubrobacterales;Solirubrobacteraceae;Solirubrobacter;bacterium_Ellin5082	91.3	253	22	0	1	253	1	253	6e-95	346							OTU269						1			1																1		2	1		1
OTU270	FJ269076.1.1495Bacteria;Proteobacteria;Betaproteobacteria;Burkholderiales;Comamonadaceae;Methylibium;iron-reducing_bacterium_enrichment_culture_clone_HN119	100	253	0	0	1	253	1	253	1e-131	468							OTU270						1
OTU271	AB245338.1.1466Bacteria;Acidobacteria;Acidobacteria;Subgroup_4;Unknown_Family;Blastocatella;Acidobacteriaceae_bacterium_Gsoil_1619	90.73	248	22	1	7	254	7	253	6e-90	329							OTU271
OTU272	AQUZ01000130.123.1620Bacteria;Actinobacteria;Actinobacteria;Propionibacteriales;Nocardioidaceae;Kribbella;Kribbella_catacumbae_DSM_19601	100	253	0	0	1	253	1	253	1e-131	468							OTU272					1			1		1		1			1	1			2												1
OTU273	AF420236.1.1305Archaea;Thaumarchaeota;Marine_Group_I;Cenarchaeales;Cenarchaeaceae;Cenarchaeum;crenarchaeote_symbiont_of_Axinella_damicornis	83.46	254	38	4	2	253	2	253	5e-61	233							OTU273																1													1
OTU274	KC001347.1.1372Bacteria;Proteobacteria;Gammaproteobacteria;Enterobacteriales;Enterobacteriaceae;Serratia;unidentified_marine_bacterioplankton	100	253	0	0	1	253	1	253	1e-131	468							OTU274								1
OTU275	ARMD01000022.435406.436885Bacteria;Acidobacteria;Acidobacteria;Acidobacteriales;Acidobacteriaceae_(Subgroup_1);Acidobacterium;Acidobacteriaceae_bacterium_KBS_83	90.91	253	23	0	1	253	1	253	3e-93	340							OTU275																							1
OTU276	AB794104.1.1485Bacteria;Proteobacteria;Alphaproteobacteria;Rhizobiales;Rhodobiaceae;Rhodobium;alpha_proteobacterium_Gela4	96.05	253	10	0	1	253	1	253	6e-115	412							OTU276							1
OTU277	GQ369048.1.1385Bacteria;Proteobacteria;Betaproteobacteria;Burkholderiales;Comamonadaceae;Piscinibacter;Methylibium_sp._T2-YC6780	100	253	0	0	1	253	1	253	1e-131	468							OTU277																												1			1
OTU278	KC000286.1.1368Bacteria;Proteobacteria;Gammaproteobacteria;Pseudomonadales;Moraxellaceae;Acinetobacter;unidentified_marine_bacterioplankton	100	253	0	0	1	253	1	253	1e-131	468							OTU278
OTU279	JN881616.1.1347Archaea;Thaumarchaeota;Marine_Group_I;Cenarchaeales;Cenarchaeaceae;Cenarchaeum;Thermoplasmatales_archaeon_Gpl	82.68	254	40	3	2	253	2	253	1e-57	222							OTU279
OTU280	AF170419.1.1494Bacteria;Proteobacteria;Gammaproteobacteria;Chromatiales;Halothiobacillaceae;Halothiobacillus;Halothiobacillus_kellyi	89.37	254	25	2	1	253	1	253	1e-86	318							OTU280				1	1								1			1				1	1
OTU281	GU731335.1.1403Bacteria;Actinobacteria;Thermoleophilia;Solirubrobacterales;Conexibacteraceae;Conexibacter;bacterium_enrichment_culture_clone_auto28_4W	90.94	254	22	1	1	253	1	254	3e-93	340							OTU281
OTU282	GU574173.1.1404Bacteria;Actinobacteria;Actinobacteria;Corynebacteriales;Mycobacteriaceae;Mycobacterium;Mycobacterium_sp._05-Be-043	100	253	0	0	1	253	1	253	1e-131	468							OTU282			1				1																								2
OTU283	AY960770.1.1448Bacteria;Verrucomicrobia;Spartobacteria;Chthoniobacterales;Chthoniobacteraceae;Chthoniobacter;bacterium_Ellin507	91.3	253	22	0	1	253	1	253	6e-95	346							OTU283									1									1				1		1						2	1
OTU284	AF277195.1.1421Bacteria;Actinobacteria;Actinobacteria;Streptosporangiales;Thermomonosporaceae;Actinomadura;Actinomadura_mexicana	100	253	0	0	1	253	1	253	1e-131	468							OTU284
OTU285	KC001122.1.1372Bacteria;Proteobacteria;Gammaproteobacteria;Enterobacteriales;Enterobacteriaceae;Escherichia-Shigella;unidentified_marine_bacterioplankton	85.66	251	34	2	1	250	1	250	6e-70	263							OTU285						1							1			1										1		1
OTU286	DQ141528.1.1459Bacteria;Actinobacteria;Actinobacteria;Streptomycetales;Streptomycetaceae;Streptomyces;Streptomyces_polyantibioticus	100	253	0	0	1	253	1	253	1e-131	468							OTU286			1			2	1		1		1			1			2												1
OTU287	JN881616.1.1347Archaea;Thaumarchaeota;Marine_Group_I;Cenarchaeales;Cenarchaeaceae;Cenarchaeum;Thermoplasmatales_archaeon_Gpl	84.25	254	36	4	2	253	2	253	2e-64	244							OTU287																1												1
OTU288	JX843738.1.1387Bacteria;Proteobacteria;Alphaproteobacteria;Rhizobiales;Hyphomicrobiaceae;Hyphomicrobium;Hyphomicrobium_aestuarii	98.02	253	5	0	1	253	1	253	3e-123	440							OTU288				1													2	1					1							1
OTU289	AF498710.1.1361Bacteria;Proteobacteria;Alphaproteobacteria;Rhodospirillales;Rhodospirillaceae;Dongia;bacterium_Ellin328	94.47	253	14	0	1	253	1	253	3e-108	390							OTU289	1			1					1	1			1						3			1			1
OTU290	JN881616.1.1347Archaea;Thaumarchaeota;Marine_Group_I;Cenarchaeales;Cenarchaeaceae;Cenarchaeum;Thermoplasmatales_archaeon_Gpl	82.94	252	43	0	2	253	2	253	2e-59	228							OTU290	1	2			3	2	3	2		2		2	3		1	4	4	2	2	1	1	2	3	2	2		1	2			4
OTU291	GU731343.1.1409Bacteria;Verrucomicrobia;Opitutae;Opitutales;Opitutaceae;Opitutus;bacterium_enrichment_culture_clone_auto123_4W	95.67	254	10	1	1	253	1	254	3e-113	407							OTU291
OTU292	AWRU01000031.174562.176089Bacteria;Bacteroidetes;Sphingobacteriia;Sphingobacteriales;Sphingobacteriaceae;Pedobacter;Pedobacter_sp._V48	100	253	0	0	1	253	1	253	1e-131	468							OTU292	1				1		1	1	1
OTU293	BACU01000138.1285.2762Bacteria;Proteobacteria;Alphaproteobacteria;Rhodospirillales;Rhodospirillaceae;Azospirillum;Azospirillum_sp._B4	88.76	249	20	8	6	250	6	250	2e-80	298							OTU293	1												1												1				1
OTU294	KC921181.1.1380Bacteria;Actinobacteria;Thermoleophilia;Gaiellales;Gaiellaceae;Gaiella;actinobacterium_WWH12	100	253	0	0	1	253	1	253	1e-131	468							OTU294
OTU295	AY234700.1.1470Bacteria;Actinobacteria;Thermoleophilia;Solirubrobacterales;Solirubrobacteraceae;Solirubrobacter;bacterium_Ellin6048	99.21	253	2	0	1	253	1	253	3e-128	457							OTU295
OTU296	DQ768107.1.1491Bacteria;Proteobacteria;Deltaproteobacteria;Myxococcales;Cystobacteraceae;Cystobacter;Cystobacter_armeniaca	86.06	251	33	2	1	250	1	250	1e-71	268							OTU296
OTU297	AY234499.1.1317Bacteria;Actinobacteria;Thermoleophilia;Solirubrobacterales;Solirubrobacteraceae;Solirubrobacter;bacterium_Ellin5082	91.3	253	22	0	1	253	1	253	6e-95	346							OTU297																			1
OTU298	FN293081.1.1447Bacteria;Proteobacteria;Gammaproteobacteria;Chromatiales;Chromatiaceae;Halochromatium;Halochromatium_sp._MTK5IM027	85.2	250	37	0	1	250	1	250	3e-68	257							OTU298
OTU299	DI125553.68.1544Bacteria;Proteobacteria;Gammaproteobacteria;Xanthomonadales;Xanthomonadaceae;Luteimonas;unidentified	99.6	253	1	0	1	253	1	253	6e-130	462							OTU299
OTU300	AB682409.1.1454Bacteria;Bacteroidetes;Sphingobacteriia;Sphingobacteriales;Chitinophagaceae;Niastella;Niastella_yeongjuensis	96.05	253	10	0	1	253	1	253	6e-115	412							OTU300												2									1		1				1		1	1
OTU301	AY337603.1.1451Bacteria;Proteobacteria;Betaproteobacteria;Burkholderiales;Comamonadaceae;Rubrivivax;beta_proteobacterium_HS5/S24542	100	253	0	0	1	253	1	253	1e-131	468							OTU301	1		1		2	1	2		1	2	1		3	1	2		2	1		1	1	1		1		2		2	1	1
OTU302	AF321086.1.1725Bacteria;Firmicutes;Clostridia;Thermoanaerobacterales;Thermoanaerobacteraceae;Gelria;Gelria_glutamica	83.81	247	36	4	6	250	6	250	2e-60	231							OTU302					1		2	1								1		1				1									1
OTU303	ABVL01000001.656285.657751Bacteria;Verrucomicrobia;Spartobacteria;Chthoniobacterales;Chthoniobacteraceae;Chthoniobacter;Chthoniobacter_flavus_Ellin428	91.7	253	21	0	1	253	1	253	1e-96	351							OTU303	1	3					1
OTU304	AB278569.1.1446Bacteria;Actinobacteria;Actinobacteria;Streptomycetales;Streptomycetaceae;Kitasatospora;Kitasatospora_kazusensis	90.55	254	20	4	2	253	2	253	5e-91	333							OTU304
OTU305	HM070171.1.1272Bacteria;Proteobacteria;Alphaproteobacteria;Rhizobiales;Rhizobiaceae;Rhizobium;Rhizobium_sp._CCBAU_03287	100	253	0	0	1	253	1	253	1e-131	468							OTU305
OTU306	HM022200.1.1516Bacteria;Actinobacteria;Actinobacteria;Corynebacteriales;Mycobacteriaceae;Mycobacterium;Mycobacterium_kubicae	99.6	253	1	0	1	253	1	253	6e-130	462							OTU306																	1
OTU307	GQ339890.1.1454Bacteria;Actinobacteria;Actinobacteria;Propionibacteriales;Nocardioidaceae;Nocardioides;Nocardioides_sp._MK04	99.6	253	1	0	1	253	1	253	6e-130	462							OTU307
OTU308	KC000662.1.1361Bacteria;Proteobacteria;Betaproteobacteria;Burkholderiales;Comamonadaceae;Pseudorhodoferax;unidentified_marine_bacterioplankton	99.6	253	1	0	1	253	1	253	6e-130	462							OTU308					1	1														1	1	2
OTU309	FN293083.1.1446Bacteria;Proteobacteria;Gammaproteobacteria;Chromatiales;Chromatiaceae;Halochromatium;Halochromatium_sp._MTK6IM088	86	250	35	0	1	250	1	250	1e-71	268							OTU309
OTU310	EF633616.1.1348Bacteria;Proteobacteria;Gammaproteobacteria;Xanthomonadales;Xanthomonadaceae;Thermomonas;Thermomonas_sp._lyso-lm521	83.33	240	38	2	12	250	12	250	4e-57	220							OTU310
OTU311	KC921181.1.1380Bacteria;Actinobacteria;Thermoleophilia;Gaiellales;Gaiellaceae;Gaiella;actinobacterium_WWH12	98.42	253	4	0	1	253	1	253	6e-125	446							OTU311				1													2
OTU312	JX443550.1.1409Bacteria;Proteobacteria;Betaproteobacteria;Burkholderiales;Comamonadaceae;Ramlibacter;Ramlibacter_sp._SNGM03-03	100	253	0	0	1	253	1	253	1e-131	468							OTU312
OTU313	GQ369056.1.1320Bacteria;Proteobacteria;Alphaproteobacteria;Rhodospirillales;Rhodospirillaceae;Dongia;Azospirillum_sp._T2-YC6788	86.18	246	30	4	7	250	7	250	6e-70	263							OTU313																				1			1			1
OTU314	AF227856.1.1434Bacteria;Proteobacteria;Betaproteobacteria;Burkholderiales;Burkholderiaceae;Burkholderia;bacterium_str._96444	100	253	0	0	1	253	1	253	1e-131	468							OTU314
OTU315	JQ977190.1.1466Bacteria;Proteobacteria;Gammaproteobacteria;Xanthomonadales;Xanthomonadaceae;Lysobacter;Xanthomonas_sp._Gra17	100	253	0	0	1	253	1	253	1e-131	468							OTU315
OTU316	FN773222.1.1520Bacteria;Proteobacteria;Gammaproteobacteria;Oceanospirillales;Oceanospirillaceae;Marinobacterium;bacterium_endosymbiont_of_Osedax_mucofloris	90.98	255	19	4	1	253	1	253	3e-93	340							OTU316
OTU317	GQ282616.1.1333Bacteria;Actinobacteria;Actinobacteria;Streptomycetales;Streptomycetaceae;Streptomyces;Streptomyces_toxytricini	91.41	256	16	6	1	253	1	253	6e-95	346							OTU317			1										1	1	2				1					1	1		1			1	1
OTU318	D88006.1.1467Bacteria;Proteobacteria;Betaproteobacteria;Burkholderiales;Comamonadaceae;Variovorax;Variovorax_paradoxus	100	253	0	0	1	253	1	253	1e-131	468							OTU318																	1						1		1				1
OTU319	AB682409.1.1454Bacteria;Bacteroidetes;Sphingobacteriia;Sphingobacteriales;Chitinophagaceae;Niastella;Niastella_yeongjuensis	99.21	253	2	0	1	253	1	253	3e-128	457							OTU319																				1							1
OTU320	JF423905.1.1550Bacteria;Actinobacteria;Thermoleophilia;Gaiellales;Gaiellaceae;Gaiella;Gaiella_occulta	93.68	253	16	0	1	253	1	253	6e-105	379							OTU320
OTU321	KC464853.1.1430Bacteria;Verrucomicrobia;Verrucomicrobiae;Verrucomicrobiales;Verrucomicrobiaceae;Haloferula;Luteolibacter_sp._M67	98.81	253	3	0	1	253	1	253	1e-126	451							OTU321
OTU322	AMWD01000001.2254310.2255826Bacteria;Proteobacteria;Betaproteobacteria;Burkholderiales;Oxalobacteraceae;Massilia;Janthinobacterium_sp._HH01	100	253	0	0	1	253	1	253	1e-131	468							OTU322
OTU323	HG792253.1.1367Bacteria;Proteobacteria;Betaproteobacteria;Burkholderiales;Comamonadaceae;Paucibacter;Paucibacter_toxinivorans	99.21	253	2	0	1	253	1	253	3e-128	457							OTU323	2	6	2	2	2	5		5	2	5			3	4	1	2	4	6	9	5	3	3		2	1	3	4	8	2	5	1
OTU324	AF420236.1.1305Archaea;Thaumarchaeota;Marine_Group_I;Cenarchaeales;Cenarchaeaceae;Cenarchaeum;crenarchaeote_symbiont_of_Axinella_damicornis	83.07	254	39	4	2	253	2	253	2e-59	228							OTU324
OTU325	AY234499.1.1317Bacteria;Actinobacteria;Thermoleophilia;Solirubrobacterales;Solirubrobacteraceae;Solirubrobacter;bacterium_Ellin5082	99.21	253	2	0	1	253	1	253	3e-128	457							OTU325												1		1																1
OTU326	CP000386.1337366.1338878Bacteria;Actinobacteria;Rubrobacteria;Rubrobacterales;Rubrobacteriaceae;Rubrobacter;Rubrobacter_xylanophilus_DSM_9941	95.26	253	12	0	1	253	1	253	1e-111	401							OTU326
OTU327	FN293081.1.1447Bacteria;Proteobacteria;Gammaproteobacteria;Chromatiales;Chromatiaceae;Halochromatium;Halochromatium_sp._MTK5IM027	87.6	250	31	0	1	250	1	250	3e-78	291							OTU327	1																		1						1		1		1
OTU328	FN293083.1.1446Bacteria;Proteobacteria;Gammaproteobacteria;Chromatiales;Chromatiaceae;Halochromatium;Halochromatium_sp._MTK6IM088	86	250	35	0	1	250	1	250	1e-71	268							OTU328						2		1				2				1
OTU329	JF423905.1.1550Bacteria;Actinobacteria;Thermoleophilia;Gaiellales;Gaiellaceae;Gaiella;Gaiella_occulta	90.91	253	23	0	1	253	1	253	3e-93	340							OTU329
OTU330	DQ067422.1.1469Bacteria;Proteobacteria;Deltaproteobacteria;Desulfobacterales;Desulfobacteraceae;Desulfosalsimonas;Desulfosalsimonas_propionicica	86.85	251	31	2	1	250	1	250	6e-75	279							OTU330				1																	1	1			1					1
OTU331	JN881616.1.1347Archaea;Thaumarchaeota;Marine_Group_I;Cenarchaeales;Cenarchaeaceae;Cenarchaeum;Thermoplasmatales_archaeon_Gpl	81.42	253	45	2	2	253	2	253	1e-52	206							OTU331																						1
OTU332	KF896136.1.1486Bacteria;Proteobacteria;Betaproteobacteria;Burkholderiales;Oxalobacteraceae;Massilia;Duganella_sp._ZLP-XI	91.37	255	18	4	1	253	1	253	6e-95	346							OTU332														1
OTU333	ARWF01000001.1568892.1570409Bacteria;Proteobacteria;Betaproteobacteria;Methylophilales;Methylophilaceae;Methylotenera;Methylotenera_sp._73s	100	253	0	0	1	253	1	253	1e-131	468							OTU333										1	1								1			1			1
OTU334	KC921175.1.1380Bacteria;Proteobacteria;Gammaproteobacteria;Xanthomonadales;Xanthomonadaceae;Thermomonas;Thermomonas_brevis	99.21	253	2	0	1	253	1	253	3e-128	457							OTU334	1	2	2	4		1	1	3	4	2	9	5	12	11	1	2	1	5	3	1		1	2	5	5	12	2	10	7	10	5
OTU335	AY234600.1.1422Bacteria;Actinobacteria;Thermoleophilia;Solirubrobacterales;Solirubrobacteraceae;Solirubrobacter;bacterium_Ellin5249	93.68	253	16	0	1	253	1	253	6e-105	379							OTU335
OTU336	KC854898.1.1407Bacteria;Proteobacteria;Alphaproteobacteria;Rhizobiales;Hyphomicrobiaceae;Pedomicrobium;Pedomicrobium_sp._LP102	98.02	253	5	0	1	253	1	253	3e-123	440							OTU336
OTU337	GU731335.1.1403Bacteria;Actinobacteria;Thermoleophilia;Solirubrobacterales;Conexibacteraceae;Conexibacter;bacterium_enrichment_culture_clone_auto28_4W	93.36	256	12	5	1	253	1	254	3e-103	374							OTU337							1										1
OTU338	EF654061.1.1395Bacteria;Cyanobacteria;Cyanobacteria;SubsectionIII;FamilyI;Pseudanabaenaceae_cyanobacterium_ANP1-KK1	87.06	255	29	3	1	253	1	253	1e-76	285							OTU338					2																	1
OTU339	FJ601652.1.1459Bacteria;Firmicutes;Bacilli;Bacillales;Bacillaceae;Bacillus;Bacillus_sp._enrichment_culture_clone_SYW22	100	253	0	0	1	253	1	253	1e-131	468							OTU339																						1
OTU340	GQ368824.1.1439Bacteria;Actinobacteria;Actinobacteria;Corynebacteriales;Dietziaceae;Dietzia;Dietzia_alimentaria	95.26	253	12	0	1	253	1	253	1e-111	401							OTU340				1					1	1	1													1							5
OTU341	D84627.1.1447Bacteria;Proteobacteria;Alphaproteobacteria;Sphingomonadales;Sphingomonadaceae;Novosphingobium;Erythromicrobium_sp._S23436	100	253	0	0	1	253	1	253	1e-131	468							OTU341																					3						1
OTU342	AF465803.1.1476Bacteria;Actinobacteria;Rubrobacteria;Rubrobacterales;Rubrobacteriaceae;Rubrobacter;Rubrobacter_taiwanensis	86.96	253	33	0	1	253	1	253	1e-76	285							OTU342											1									1
OTU343	AACY020488468.61.1574Bacteria;Proteobacteria;Gammaproteobacteria;Alteromonadales;Alteromonadaceae;OM60(NOR5)_clade;marine_metagenome	87.35	253	32	0	1	253	1	253	3e-78	291							OTU343	1
OTU344	DQ062742.1.1386Bacteria;Proteobacteria;Alphaproteobacteria;Rhizobiales;Xanthobacteraceae;Pseudolabrys;Pseudolabrys_taiwanensis	97.23	253	7	0	1	253	1	253	6e-120	429							OTU344	1		1	1									1											1			1	1
OTU345	GU731335.1.1403Bacteria;Actinobacteria;Thermoleophilia;Solirubrobacterales;Conexibacteraceae;Conexibacter;bacterium_enrichment_culture_clone_auto28_4W	96.06	254	9	1	1	253	1	254	6e-115	412							OTU345
OTU346	AY771930.1.1405Bacteria;Proteobacteria;Deltaproteobacteria;Desulfobacterales;Desulfobacteraceae;Desulfofrigus;delta_proteobacterium_LacK5	87.2	250	31	1	2	251	2	250	5e-76	283							OTU346									1			1															1
OTU347	FJ204465.1.1402Bacteria;Proteobacteria;Betaproteobacteria;Burkholderiales;Comamonadaceae;Curvibacter;groundwater_biofilm_bacterium_R2b	99.6	253	1	0	1	253	1	253	6e-130	462							OTU347						1			1			1							1								1
OTU348	AF296688.1.1361Bacteria;Proteobacteria;Alphaproteobacteria;Caulobacterales;Caulobacteraceae;Brevundimonas;Brevundimonas_alba	100	253	0	0	1	253	1	253	1e-131	468							OTU348
OTU349	DQ066440.1.1292Bacteria;Proteobacteria;Alphaproteobacteria;Sphingomonadales;Sphingomonadaceae;Sphingopyxis;estrogen-degrading_bacterium_KC10	100	253	0	0	1	253	1	253	1e-131	468							OTU349																	1				1
OTU350	JN881616.1.1347Archaea;Thaumarchaeota;Marine_Group_I;Cenarchaeales;Cenarchaeaceae;Cenarchaeum;Thermoplasmatales_archaeon_Gpl	83.07	254	39	3	2	253	2	253	2e-59	228							OTU350												1				1	1	1							1
OTU351	EF654061.1.1395Bacteria;Cyanobacteria;Cyanobacteria;SubsectionIII;FamilyI;Pseudanabaenaceae_cyanobacterium_ANP1-KK1	88.54	253	29	0	1	253	1	253	3e-83	307							OTU351																							1		1
OTU352	AY960770.1.1448Bacteria;Verrucomicrobia;Spartobacteria;Chthoniobacterales;Chthoniobacteraceae;Chthoniobacter;bacterium_Ellin507	92.49	253	19	0	1	253	1	253	6e-100	363							OTU352
OTU353	JQ083170.1.1414Bacteria;Firmicutes;Bacilli;Bacillales;Bacillaceae;Bacillus;Bacillus_sp._enrichment_culture_clone_RA-137	100	253	0	0	1	253	1	253	1e-131	468							OTU353
OTU354	DQ073394.1.1505Bacteria;Firmicutes;Bacilli;Bacillales;Planococcaceae;Sporosarcina;Sporosarcina_soli	100	253	0	0	1	253	1	253	1e-131	468							OTU354
OTU355	KC000200.1.1317Bacteria;Proteobacteria;Alphaproteobacteria;Sphingomonadales;Sphingomonadaceae;Sphingobium;unidentified_marine_bacterioplankton	86.9	252	29	4	1	250	1	250	6e-75	279							OTU355
OTU356	GU295962.1.1445Bacteria;Bacteroidetes;Sphingobacteriia;Sphingobacteriales;Chitinophagaceae;Flavitalea;Flavitalea_gansuensis	96.44	253	9	0	1	253	1	253	1e-116	418							OTU356
OTU357	JN881616.1.1347Archaea;Thaumarchaeota;Marine_Group_I;Cenarchaeales;Cenarchaeaceae;Cenarchaeum;Thermoplasmatales_archaeon_Gpl	81.42	253	45	2	2	253	2	253	1e-52	206							OTU357	1	1			2	1	3		1		1	1	3	1	1	1	1	2	3		1	1	1	1	1			5	1
OTU358	JF423905.1.1550Bacteria;Actinobacteria;Thermoleophilia;Gaiellales;Gaiellaceae;Gaiella;Gaiella_occulta	93.68	253	16	0	1	253	1	253	6e-105	379							OTU358
OTU359	HQ284801.1.1401Bacteria;Proteobacteria;Gammaproteobacteria;Pseudomonadales;Moraxellaceae;Acinetobacter;Acinetobacter_sp._8NS8	83.81	247	36	4	7	250	7	252	2e-60	231							OTU359
OTU360	CP002056.133281.134806Bacteria;Proteobacteria;Betaproteobacteria;Methylophilales;Methylophilaceae;Methylotenera;Methylotenera_versatilis_301	100	253	0	0	1	253	1	253	1e-131	468							OTU360
OTU361	CP003350.2975310.2976736Bacteria;Proteobacteria;Gammaproteobacteria;Xanthomonadales;Xanthomonadaceae;Frateuria;Frateuria_aurantia_DSM_6220	100	253	0	0	1	253	1	253	1e-131	468							OTU361
OTU362	JQ977389.1.1446Bacteria;Proteobacteria;Betaproteobacteria;Burkholderiales;Comamonadaceae;Hydrogenophaga;Hydrogenophaga_sp._Ama29	99.6	253	1	0	1	253	1	253	6e-130	462							OTU362			1															1	2			1		1
OTU363	HE575192.1.1409Bacteria;Proteobacteria;Gammaproteobacteria;Chromatiales;Ectothiorhodospiraceae;Ectothiorhodospira;Ectothiorhodospira_sp._JA741	90.51	253	24	0	1	253	1	253	1e-91	335							OTU363							1			1								1									1			1
OTU364	AF282177.1.1549Bacteria;Proteobacteria;Deltaproteobacteria;Syntrophobacterales;Syntrophaceae;Desulfomonile;Desulfomonile_limimaris	87.95	249	30	0	2	250	2	250	2e-79	294							OTU364
OTU365	JF437647.1.1413Bacteria;Proteobacteria;Alphaproteobacteria;Caulobacterales;Caulobacteraceae;Caulobacter;Caulobacter_fusiformis	100	253	0	0	1	253	1	253	1e-131	468							OTU365														1								1
OTU366	FN293083.1.1446Bacteria;Proteobacteria;Gammaproteobacteria;Chromatiales;Chromatiaceae;Halochromatium;Halochromatium_sp._MTK6IM088	86.8	250	33	0	1	250	1	250	6e-75	279							OTU366
OTU367	HF912842.1.1544Bacteria;Firmicutes;Bacilli;Bacillales;Planococcaceae;Paenisporosarcina;Paenisporosarcina_sp._ARK-14-voll	100	253	0	0	1	253	1	253	1e-131	468							OTU367								1						1					1					1	1					1
OTU368	EF153292.1.1299Bacteria;Proteobacteria;Gammaproteobacteria;Chromatiales;Chromatiaceae;Halochromatium;Halochromatium_sp._ShNLb02	85.26	251	35	2	1	250	1	250	3e-68	257							OTU368			1		1								1										1		1						1
OTU369	DQ768107.1.1491Bacteria;Proteobacteria;Deltaproteobacteria;Myxococcales;Cystobacteraceae;Cystobacter;Cystobacter_armeniaca	86.06	251	33	2	1	250	1	250	1e-71	268							OTU369
OTU370	FN646689.1.1428Bacteria;Actinobacteria;Actinobacteria;Pseudonocardiales;Pseudonocardiaceae;Pseudonocardia;Pseudonocardia_sp._DLS-80	100	254	0	0	1	254	1	254	3e-132	470							OTU370
OTU371	HM022200.1.1516Bacteria;Actinobacteria;Actinobacteria;Corynebacteriales;Mycobacteriaceae;Mycobacterium;Mycobacterium_kubicae	99.6	253	1	0	1	253	1	253	6e-130	462							OTU371
OTU372	AY234499.1.1317Bacteria;Actinobacteria;Thermoleophilia;Solirubrobacterales;Solirubrobacteraceae;Solirubrobacter;bacterium_Ellin5082	92.09	253	20	0	1	253	1	253	3e-98	357							OTU372		1						1									1						1
OTU373	KC854958.1.1444Bacteria;Acidobacteria;Acidobacteria;Subgroup_4;Unknown_Family;Blastocatella;Acidobacteriaceae_bacterium_WY18	92.49	253	19	0	1	253	1	253	6e-100	363							OTU373							1	2
OTU374	JN881616.1.1347Archaea;Thaumarchaeota;Marine_Group_I;Cenarchaeales;Cenarchaeaceae;Cenarchaeum;Thermoplasmatales_archaeon_Gpl	83.33	252	42	0	2	253	2	253	5e-61	233							OTU374
OTU375	AF255602.1.1500Bacteria;Nitrospirae;Nitrospira;Nitrospirales;Nitrospiraceae;Thermodesulfovibrio;Nitrospira_sp._SRI-237	84.13	252	36	3	1	250	1	250	3e-63	241							OTU375																							1
OTU376	HM156141.1.1426Bacteria;Proteobacteria;Betaproteobacteria;Burkholderiales;Comamonadaceae;Rhizobacter;Methylibium_sp._TSE78	99.21	253	2	0	1	253	1	253	3e-128	457							OTU376
OTU377	D63866.1.1530Bacteria;Actinobacteria;Actinobacteria;Streptomycetales;Streptomycetaceae;Streptomyces;Streptomyces_sp	100	253	0	0	1	253	1	253	1e-131	468							OTU377		1								1						1	1		1	1		1								1
OTU378	KC921181.1.1380Bacteria;Actinobacteria;Thermoleophilia;Gaiellales;Gaiellaceae;Gaiella;actinobacterium_WWH12	92.49	253	19	0	1	253	1	253	6e-100	363							OTU378
OTU379	KC921181.1.1380Bacteria;Actinobacteria;Thermoleophilia;Gaiellales;Gaiellaceae;Gaiella;actinobacterium_WWH12	92.09	253	20	0	1	253	1	253	3e-98	357							OTU379					2		1	1			1				1
OTU380	KC921181.1.1380Bacteria;Actinobacteria;Thermoleophilia;Gaiellales;Gaiellaceae;Gaiella;actinobacterium_WWH12	94.86	253	13	0	1	253	1	253	6e-110	396							OTU380
OTU381	KC001122.1.1372Bacteria;Proteobacteria;Gammaproteobacteria;Enterobacteriales;Enterobacteriaceae;Escherichia-Shigella;unidentified_marine_bacterioplankton	85.66	251	34	2	1	250	1	250	6e-70	263							OTU381
OTU382	ABVL01000001.656285.657751Bacteria;Verrucomicrobia;Spartobacteria;Chthoniobacterales;Chthoniobacteraceae;Chthoniobacter;Chthoniobacter_flavus_Ellin428	91.3	253	22	0	1	253	1	253	6e-95	346							OTU382
OTU383	GU731335.1.1403Bacteria;Actinobacteria;Thermoleophilia;Solirubrobacterales;Conexibacteraceae;Conexibacter;bacterium_enrichment_culture_clone_auto28_4W	94.49	254	13	1	1	253	1	254	3e-108	390							OTU383					1	1											1				1								1
OTU384	HE798192.1.1273Bacteria;Proteobacteria;Betaproteobacteria;Burkholderiales;Comamonadaceae;Caldimonas;Caldimonas_hydrothermale	96.44	253	9	0	1	253	1	253	1e-116	418							OTU384	2	1	1	3	3	2		2	4	3	2	2		4	3	3	2	3	3	3	1	4		2	1		4		3	2	1
OTU385	KC854918.1.1527Bacteria;Planctomycetes;Planctomycetacia;Planctomycetales;Planctomycetaceae;Pir4_lineage;Planctomycetaceae_bacterium_LX124	95.24	252	12	0	2	253	2	253	5e-111	399							OTU385																								1
OTU386	AY145571.1.1466Bacteria;Proteobacteria;Betaproteobacteria;Methylophilales;Methylophilaceae;Methylotenera;beta_proteobacterium_BP-5	100	253	0	0	1	253	1	253	1e-131	468							OTU386							1										1				1
OTU387	KC921181.1.1380Bacteria;Actinobacteria;Thermoleophilia;Gaiellales;Gaiellaceae;Gaiella;actinobacterium_WWH12	99.6	253	1	0	1	253	1	253	6e-130	462							OTU387				1			1											1				1
OTU388	AY960770.1.1448Bacteria;Verrucomicrobia;Spartobacteria;Chthoniobacterales;Chthoniobacteraceae;Chthoniobacter;bacterium_Ellin507	91.7	253	21	0	1	253	1	253	1e-96	351							OTU388								1									1													1
OTU389	DI129616.59.1394Bacteria;Proteobacteria;Alphaproteobacteria;Rhizobiales;Hyphomicrobiaceae;Rhodoplanes;unidentified	98.42	253	4	0	1	253	1	253	6e-125	446							OTU389		1											1		1
OTU390	AACY020488468.61.1574Bacteria;Proteobacteria;Gammaproteobacteria;Alteromonadales;Alteromonadaceae;OM60(NOR5)_clade;marine_metagenome	87.35	253	32	0	1	253	1	253	3e-78	291							OTU390	1	2	2	1	1	1	2	1	1		1				1	4	3	1	2		1		2	1	1
OTU391	JX458452.1.1221Bacteria;Proteobacteria;Alphaproteobacteria;Rhizobiales;Xanthobacteraceae;Pseudolabrys;Pseudolabrys_sp._W2.09-308	96.44	253	9	0	1	253	1	253	1e-116	418							OTU391
OTU392	KC921181.1.1380Bacteria;Actinobacteria;Thermoleophilia;Gaiellales;Gaiellaceae;Gaiella;actinobacterium_WWH12	92.49	253	19	0	1	253	1	253	6e-100	363							OTU392								1
OTU393	JN881616.1.1347Archaea;Thaumarchaeota;Marine_Group_I;Cenarchaeales;Cenarchaeaceae;Cenarchaeum;Thermoplasmatales_archaeon_Gpl	82.61	253	42	2	2	253	2	253	1e-57	222							OTU393																										1
OTU394	JF423905.1.1550Bacteria;Actinobacteria;Thermoleophilia;Gaiellales;Gaiellaceae;Gaiella;Gaiella_occulta	94.47	253	14	0	1	253	1	253	3e-108	390							OTU394																			1	1	1
OTU395	AUIK01000022.104739.106264Bacteria;Actinobacteria;Thermoleophilia;Solirubrobacterales;Solirubrobacteraceae;Solirubrobacter;Solirubrobacter_soli_DSM_22325	98.81	253	3	0	1	253	1	253	1e-126	451							OTU395													1																1
OTU396	L35510.1.1483Bacteria;Proteobacteria;Gammaproteobacteria;Chromatiales;Ectothiorhodospiraceae;Nitrococcus;Nitrococcus_mobilis	90.2	255	21	4	1	253	1	253	6e-90	329							OTU396
OTU397	AF282177.1.1549Bacteria;Proteobacteria;Deltaproteobacteria;Syntrophobacterales;Syntrophaceae;Desulfomonile;Desulfomonile_limimaris	87.8	246	30	0	5	250	5	250	1e-77	289							OTU397
OTU398	JN881616.1.1347Archaea;Thaumarchaeota;Marine_Group_I;Cenarchaeales;Cenarchaeaceae;Cenarchaeum;Thermoplasmatales_archaeon_Gpl	83	253	41	2	2	253	2	253	2e-59	228							OTU398	1													1						1								4
OTU399	AM902494.1.1474Bacteria;Proteobacteria;Gammaproteobacteria;Chromatiales;Ectothiorhodospiraceae;Ectothiorhodospira;Ectothiorhodospira_imhoffii	90.91	253	23	0	1	253	1	253	3e-93	340							OTU399			1												1					1
OTU400	EU672873.1.1451Bacteria;Proteobacteria;Gammaproteobacteria;Methylococcales;Methylococcaceae;Methylogaea;Methylogaea_oryzae_JCM_16910	84.98	253	32	6	1	250	1	250	1e-66	252							OTU400											1	1										1
OTU401	EU837269.1.1417Bacteria;Proteobacteria;Gammaproteobacteria;Gammaproteobacteria_Incertae_Sedis;Unknown_Family;Thiohalomonas;Ectothiorhodospiraceae_bacterium_Su4	86.85	251	31	2	1	250	1	250	6e-75	279							OTU401
OTU402	AF282177.1.1549Bacteria;Proteobacteria;Deltaproteobacteria;Syntrophobacterales;Syntrophaceae;Desulfomonile;Desulfomonile_limimaris	88.21	246	29	0	5	250	5	250	2e-79	294							OTU402																										1
OTU403	CP002521.4883831.4885347Bacteria;Proteobacteria;Betaproteobacteria;Burkholderiales;Comamonadaceae;Acidovorax;Acidovorax_avenae_subsp._avenae_ATCC_19860	99.21	253	2	0	1	253	1	253	3e-128	457							OTU403
OTU404	JN881616.1.1347Archaea;Thaumarchaeota;Marine_Group_I;Cenarchaeales;Cenarchaeaceae;Cenarchaeum;Thermoplasmatales_archaeon_Gpl	82.61	253	42	2	2	253	2	253	1e-57	222							OTU404							1							1
OTU405	AF510388.1.1392Bacteria;Proteobacteria;Alphaproteobacteria;Rhizobiales;Rhizobiaceae;Rhizobium;Rhizobium_sp._vgs-5	100	253	0	0	1	253	1	253	1e-131	468							OTU405												1													1
OTU406	JN881616.1.1347Archaea;Thaumarchaeota;Marine_Group_I;Cenarchaeales;Cenarchaeaceae;Cenarchaeum;Thermoplasmatales_archaeon_Gpl	83.33	252	42	0	2	253	2	253	5e-61	233							OTU406	1	1	1												1	1			1		1
OTU407	AJ277579.1.1488Bacteria;Actinobacteria;Actinobacteria;Micromonosporales;Micromonosporaceae;Actinoplanes;Actinoplanes_liguriensis	100	253	0	0	1	253	1	253	1e-131	468							OTU407																	1						1				1
OTU408	HM001297.1.1468Bacteria;Actinobacteria;Actinobacteria;Streptosporangiales;Streptosporangiaceae;Streptosporangium;Streptosporangium_sp._TSI129-23	100	253	0	0	1	253	1	253	1e-131	468							OTU408																						1
OTU409	X81954.1.1490Bacteria;Planctomycetes;Planctomycetacia;Planctomycetales;Planctomycetaceae;Planctomyces;Planctomyces_sp	93.68	253	16	0	1	253	1	253	6e-105	379							OTU409
OTU410	AB681043.1.1452Bacteria;Bacteroidetes;Sphingobacteriia;Sphingobacteriales;Chitinophagaceae;Chitinophaga;Chitinophaga_japonensis	99.6	253	1	0	1	253	1	253	6e-130	462							OTU410									1								1		1		1		1
OTU411	AB245375.1.1498Bacteria;Firmicutes;Bacilli;Bacillales;Alicyclobacillaceae;Tumebacillus;Tumebacillus_ginsengisoli	98.81	253	3	0	1	253	1	253	1e-126	451							OTU411
OTU412	HF912446.1.1513Bacteria;Proteobacteria;Deltaproteobacteria;Desulfobacterales;Nitrospinaceae;Candidatus_Entotheonella;Alteromonas_sp._Gp-4-13.1	90.51	253	24	0	1	253	1	253	1e-91	335							OTU412	1	5	4	1		1	1		1	1		3	2			1		1	2	1		1	1	2	1	1	1	2	2	3
OTU413	KC921175.1.1380Bacteria;Proteobacteria;Gammaproteobacteria;Xanthomonadales;Xanthomonadaceae;Thermomonas;Thermomonas_brevis	99.6	253	1	0	1	253	1	253	6e-130	462							OTU413																	1		1
OTU414	AJ233939.1.1535Bacteria;Proteobacteria;Deltaproteobacteria;Myxococcales;Polyangiaceae;Chondromyces;Chondromyces_lanuginosus	93.68	253	16	0	1	253	1	253	6e-105	379							OTU414			1
OTU415	AJ458463.1.1457Bacteria;Actinobacteria;Thermoleophilia;Thermophilales;Thermoleophilaceae;Thermoleophilum;Thermoleophilum_album	90.91	253	23	0	1	253	1	253	3e-93	340							OTU415
OTU416	AB076664.1.1303Bacteria;Proteobacteria;Alphaproteobacteria;Caulobacterales;Caulobacteraceae;Phenylobacterium;Caulobacter_sp._H62	99.6	253	1	0	1	253	1	253	6e-130	462							OTU416																											1
OTU417	AF465644.1.1453Bacteria;Actinobacteria;Actinobacteria;Pseudonocardiales;Pseudonocardiaceae;Pseudonocardia;actinobacterium_YNPRH1P-1	99.61	254	1	0	1	254	1	254	2e-130	464							OTU417									1								1								1		1	2
OTU418	JF423905.1.1550Bacteria;Actinobacteria;Thermoleophilia;Gaiellales;Gaiellaceae;Gaiella;Gaiella_occulta	92.13	254	18	2	1	253	1	253	3e-98	357							OTU418
OTU419	KC001122.1.1372Bacteria;Proteobacteria;Gammaproteobacteria;Enterobacteriales;Enterobacteriaceae;Escherichia-Shigella;unidentified_marine_bacterioplankton	86.06	251	33	2	1	250	1	250	1e-71	268							OTU419
OTU420	AF408996.1.1446Bacteria;Actinobacteria;Actinobacteria;Micrococcales;Intrasporangiaceae;Terrabacter;Terrabacter_sp._Ellin154	100	253	0	0	1	253	1	253	1e-131	468							OTU420
OTU421	AB818959.1.1368Bacteria;Nitrospirae;Nitrospira;Nitrospirales;Nitrospiraceae;Nitrospira;Nitrospira_japonica	100	253	0	0	1	253	1	253	1e-131	468							OTU421							1	1				1		1													1
OTU422	GQ225720.1.1489Bacteria;Actinobacteria;Acidimicrobiia;Acidimicrobiales;Acidimicrobiaceae;Acidimicrobium;Acidithiomicrobium_sp._P1	88.93	253	28	0	2	254	2	254	6e-85	313							OTU422																									1			2
OTU423	DQ067422.1.1469Bacteria;Proteobacteria;Deltaproteobacteria;Desulfobacterales;Desulfobacteraceae;Desulfosalsimonas;Desulfosalsimonas_propionicica	87.6	250	31	0	1	250	1	250	3e-78	291							OTU423		1			1				1		2		1	3	1				1	1			1		2	1	2			4
OTU424	AY234499.1.1317Bacteria;Actinobacteria;Thermoleophilia;Solirubrobacterales;Solirubrobacteraceae;Solirubrobacter;bacterium_Ellin5082	91.7	253	21	0	1	253	1	253	1e-96	351							OTU424																			1
OTU425	AF537293.1.1477Bacteria;Firmicutes;Bacilli;Bacillales;Bacillaceae;Ureibacillus;Bacillus_sp._B10EXG	88.05	251	28	2	1	250	1	250	6e-80	296							OTU425																							1
OTU426	JF423905.1.1550Bacteria;Actinobacteria;Thermoleophilia;Gaiellales;Gaiellaceae;Gaiella;Gaiella_occulta	93.28	253	17	0	1	253	1	253	3e-103	374							OTU426
OTU427	CR543861.3074931.3076460Bacteria;Proteobacteria;Gammaproteobacteria;Pseudomonadales;Moraxellaceae;Acinetobacter;Acinetobacter_sp._ADP1	84.92	252	34	4	1	250	1	250	1e-66	252							OTU427										1	1						1							1						1	1
OTU428	AF465803.1.1476Bacteria;Actinobacteria;Rubrobacteria;Rubrobacterales;Rubrobacteriaceae;Rubrobacter;Rubrobacter_taiwanensis	84.86	251	36	2	1	250	1	250	1e-66	252							OTU428																													2
OTU429	HM124371.1.1365Bacteria;Proteobacteria;Alphaproteobacteria;Sphingomonadales;Sphingomonadaceae;Sphingopyxis;Blastomonas_sp._16-28	100	253	0	0	1	253	1	253	1e-131	468							OTU429	2																			1
OTU430	DQ026647.1.1482Bacteria;Actinobacteria;Actinobacteria;Streptomycetales;Streptomycetaceae;Streptomyces;Streptomyces_exfoliatus	100	253	0	0	1	253	1	253	1e-131	468							OTU430
OTU431	AF308875.1.1338Bacteria;Proteobacteria;Gammaproteobacteria;Xanthomonadales;Xanthomonadaceae;Dyella;arsenic_resistant_soil_bacterium_7-03	100	253	0	0	1	253	1	253	1e-131	468							OTU431						1															1
OTU432	GU731335.1.1403Bacteria;Actinobacteria;Thermoleophilia;Solirubrobacterales;Conexibacteraceae;Conexibacter;bacterium_enrichment_culture_clone_auto28_4W	92.91	254	17	1	1	253	1	254	1e-101	368							OTU432						1	1	1				1										1							1
OTU433	JN628042.1.1436Bacteria;Proteobacteria;Alphaproteobacteria;Sphingomonadales;Sphingomonadaceae;Sphingomonas;Sphingomonas_sp._CH15-114	100	253	0	0	1	253	1	253	1e-131	468							OTU433
OTU434	KC479803.1.1446Bacteria;Proteobacteria;Alphaproteobacteria;Sphingomonadales;Sphingomonadaceae;Novosphingobium;Novosphingobium_sp._CC-ALB-2	99.6	253	1	0	1	253	1	253	6e-130	462							OTU434																											1	1	1
OTU435	AUIK01000022.104739.106264Bacteria;Actinobacteria;Thermoleophilia;Solirubrobacterales;Solirubrobacteraceae;Solirubrobacter;Solirubrobacter_soli_DSM_22325	98.81	253	3	0	1	253	1	253	1e-126	451							OTU435
OTU436	DQ157999.1.1515Bacteria;Actinobacteria;Actinobacteria;Micrococcales;Micrococcaceae;Arthrobacter;Arthrobacter_sp._J3.41	98.81	253	3	0	1	253	1	253	1e-126	451							OTU436					1				1										1					1
OTU437	ABVL01000001.656285.657751Bacteria;Verrucomicrobia;Spartobacteria;Chthoniobacterales;Chthoniobacteraceae;Chthoniobacter;Chthoniobacter_flavus_Ellin428	92.09	253	20	0	1	253	1	253	3e-98	357							OTU437											1								2
OTU438	AF230531.1.1523Bacteria;Proteobacteria;Deltaproteobacteria;Syntrophobacterales;Syntrophaceae;Desulfomonile;Desulfomonile_limimaris	87.8	246	30	0	5	250	5	250	1e-77	289							OTU438					1													1		1						1		1
OTU439	KC854958.1.1444Bacteria;Acidobacteria;Acidobacteria;Subgroup_4;Unknown_Family;Blastocatella;Acidobacteriaceae_bacterium_WY18	92.89	253	18	0	1	253	1	253	1e-101	368							OTU439	1																		1
OTU440	EF466123.1.1501Bacteria;Actinobacteria;Actinobacteria;Propionibacteriales;Nocardioidaceae;Nocardioides;Nocardioides_islandensis	99.21	253	2	0	1	253	1	253	3e-128	457							OTU440
OTU441	FJ802202.1.1218Bacteria;Proteobacteria;Deltaproteobacteria;Desulfovibrionales;Desulfovibrionaceae;Desulfovibrio;denitrifying_bacterium_enrichment_culture_clone_NOA_1_G10	84	250	40	0	1	250	1	250	3e-63	241							OTU441
OTU442	JQ977474.1.1455Bacteria;Proteobacteria;Gammaproteobacteria;Xanthomonadales;Xanthomonadaceae;Stenotrophomonas;Flavobacterium_sp._Zs49	82.28	254	43	2	1	253	1	253	1e-56	219							OTU442
OTU443	HE575192.1.1409Bacteria;Proteobacteria;Gammaproteobacteria;Chromatiales;Ectothiorhodospiraceae;Ectothiorhodospira;Ectothiorhodospira_sp._JA741	90.12	253	25	0	1	253	1	253	6e-90	329							OTU443
OTU444	AATO01000159.4838.6349Bacteria;Bacteroidetes;Sphingobacteriia;Sphingobacteriales;Chitinophagaceae;Ferruginibacter;metagenome	94.47	253	14	0	1	253	1	253	3e-108	390							OTU444
OTU445	AF409003.1.1294Bacteria;Actinobacteria;Actinobacteria;Micrococcales;Cellulomonadaceae;Cellulomonas;Cellulomonas_sp._Ellin161	100	253	0	0	1	253	1	253	1e-131	468							OTU445																														1
OTU446	KF499998.1.1337Bacteria;Proteobacteria;Betaproteobacteria;Rhodocyclales;Rhodocyclaceae;Dechloromonas;Dechloromonas_sp._S11	99.6	253	1	0	1	253	1	253	6e-130	462							OTU446
OTU447	AJ416411.1.1485Bacteria;Proteobacteria;Alphaproteobacteria;Sphingomonadales;Sphingomonadaceae;Novosphingobium;Novosphingobium_hassiacum	98.02	253	5	0	1	253	1	253	3e-123	440							OTU447					1			1							1					1										1
OTU448	AHGV01000001.254798.256301Bacteria;Synergistetes;Synergistia;Synergistales;Synergistaceae;Thermanaerovibrio;Thermanaerovibrio_velox_DSM_12556	84.82	257	31	8	1	253	1	253	1e-66	252							OTU448	1						1	1	1							1					1						1
OTU449	AJ511275.1.1420Bacteria;Proteobacteria;Deltaproteobacteria;Desulfobacterales;Desulfobulbaceae;Desulfocapsa;Desulfocapsa_sp._Cad626	98.42	253	4	0	1	253	1	253	6e-125	446							OTU449																		2												1
OTU450	HF536576.1.1493Bacteria;Proteobacteria;Gammaproteobacteria;Xanthomonadales;Xanthomonadaceae;Lysobacter;Lysobacter_sp._JC174	100	253	0	0	1	253	1	253	1e-131	468							OTU450		1			1												1										1
OTU451	FR774778.1.1472Bacteria;Bacteroidetes;Cytophagia;Cytophagales;Cytophagaceae;Chryseolinea;Chryseolinea_serpens	96.47	255	5	4	1	253	1	253	1e-116	418							OTU451							1										1	1		1
OTU452	DQ104955.1.1276Bacteria;Proteobacteria;Betaproteobacteria;Burkholderiales;Comamonadaceae;Polaromonas;bacterium_SRMC-33-7	100	253	0	0	1	253	1	253	1e-131	468							OTU452							1		1										1	1	1	1				1				1
OTU453	DQ108400.1.1507Bacteria;Firmicutes;Bacilli;Bacillales;Planococcaceae;Paenisporosarcina;Sporosarcina_sp._Tibet-S2a1	100	253	0	0	1	253	1	253	1e-131	468							OTU453																						1									1
OTU454	AF255602.1.1500Bacteria;Nitrospirae;Nitrospira;Nitrospirales;Nitrospiraceae;Thermodesulfovibrio;Nitrospira_sp._SRI-237	84.13	252	36	3	1	250	1	250	3e-63	241							OTU454																								1
OTU455	KC001211.1.1328Bacteria;Firmicutes;Bacilli;Bacillales;Bacillaceae;Bacillus;unidentified_marine_bacterioplankton	100	253	0	0	1	253	1	253	1e-131	468							OTU455
OTU456	AB626815.1.1438Bacteria;Proteobacteria;Betaproteobacteria;Burkholderiales;Oxalobacteraceae;Paucimonas;beta_proteobacterium_IN5	100	253	0	0	1	253	1	253	1e-131	468							OTU456	1												1	1															1
OTU457	GQ369048.1.1385Bacteria;Proteobacteria;Betaproteobacteria;Burkholderiales;Comamonadaceae;Piscinibacter;Methylibium_sp._T2-YC6780	99.6	253	1	0	1	253	1	253	6e-130	462							OTU457		2	1	2		2	3	1	1	2		1	1	1	3	2		2	3		3			1	1		1				3
OTU458	DQ448720.1.1484Bacteria;Actinobacteria;Actinobacteria;Propionibacteriales;Nocardioidaceae;Marmoricola;Marmoricola_sp._CNJ780_PL04	99.6	253	1	0	1	253	1	253	6e-130	462							OTU458																									1
OTU459	HQ602830.1.1480Bacteria;Proteobacteria;Gammaproteobacteria;Xanthomonadales;Xanthomonadaceae;Thermomonas;bacterium_enrichment_culture_clone_A7	100	253	0	0	1	253	1	253	1e-131	468							OTU459								1			1	1																	1
OTU460	KC464867.1.1400Bacteria;Proteobacteria;Alphaproteobacteria;Rhodospirillales;Rhodospirillaceae;Desertibacter;Rhodocista_sp._M71	88.24	255	26	3	2	254	2	254	1e-81	302							OTU460						1						2		1	2		2	1		1	1				1		1		2	1
OTU461	GU731268.1.1392Bacteria;Proteobacteria;Gammaproteobacteria;Xanthomonadales;Xanthomonadaceae;Dokdonella;bacterium_enrichment_culture_clone_heteroA22_4W	84.62	247	34	4	6	250	6	250	8e-64	243							OTU461													1	1						1		1
OTU462	JN881616.1.1347Archaea;Thaumarchaeota;Marine_Group_I;Cenarchaeales;Cenarchaeaceae;Cenarchaeum;Thermoplasmatales_archaeon_Gpl	82.21	253	43	2	2	253	2	253	5e-56	217							OTU462																											1	1
OTU463	JN033775.1.1439Bacteria;Actinobacteria;Acidimicrobiia;Acidimicrobiales;Iamiaceae;Iamia;Aciditerrimonas_sp._CH22-21	92.52	254	18	1	1	254	1	253	6e-100	363							OTU463
OTU464	KC921181.1.1380Bacteria;Actinobacteria;Thermoleophilia;Gaiellales;Gaiellaceae;Gaiella;actinobacterium_WWH12	93.68	253	16	0	1	253	1	253	6e-105	379							OTU464
OTU465	EF422177.1.1236Bacteria;Proteobacteria;Alphaproteobacteria;Rhodospirillales;Rhodospirillaceae;Azospirillum;Azospirillum_sp._2456	88.26	247	25	4	6	250	6	250	8e-79	292							OTU465
OTU466	D63869.1.1531Bacteria;Actinobacteria;Actinobacteria;Streptomycetales;Streptomycetaceae;Streptomyces;Streptomyces_neyagawaensis	100	253	0	0	1	253	1	253	1e-131	468							OTU466									1
OTU467	AF026989.1.1366Bacteria;Proteobacteria;Deltaproteobacteria;Syntrophobacterales;Syntrophobacteraceae;Thermodesulforhabdus;unidentified_delta_proteobacterium_OPB78	86.4	250	34	0	1	250	1	250	3e-73	274							OTU467					1	1																		1
OTU468	AB769191.1.1397Bacteria;Proteobacteria;Betaproteobacteria;Burkholderiales;Oxalobacteraceae;Paucimonas;Herbaspirillum_sp._UTPF3a	100	253	0	0	1	253	1	253	1e-131	468							OTU468	1		1	1	1	1		2				1				1					1			2	1	3		1	1	1
OTU469	AF386754.1.1486Bacteria;Proteobacteria;Betaproteobacteria;Nitrosomonadales;Nitrosomonadaceae;Nitrosospira;Nitrosospira_sp._BF16c46	90.55	254	22	2	1	253	1	253	1e-91	335							OTU469																													1	1
OTU470	HQ436498.1.1432Bacteria;Proteobacteria;Alphaproteobacteria;Sphingomonadales;Sphingomonadaceae;Sphingomonas;Sphingomonas_sp._enrichment_culture_clone_03SUJ6	100	253	0	0	1	253	1	253	1e-131	468							OTU470																				1
OTU471	KC464867.1.1400Bacteria;Proteobacteria;Alphaproteobacteria;Rhodospirillales;Rhodospirillaceae;Desertibacter;Rhodocista_sp._M71	87.84	255	27	3	2	254	2	254	6e-80	296							OTU471		1																								1
OTU472	HM156139.1.1414Bacteria;Proteobacteria;Betaproteobacteria;Burkholderiales;Comamonadaceae;Variovorax;Variovorax_sp._TSE66	100	253	0	0	1	253	1	253	1e-131	468							OTU472				1		1	1																		1
OTU473	KF761524.1.1490Bacteria;Proteobacteria;Betaproteobacteria;Burkholderiales;Burkholderiaceae;Burkholderia;Burkholderia_sp._2_PSB-69	93.68	253	16	0	1	253	1	253	6e-105	379							OTU473					1		1	1	3	1			3	1					1		1				2	1	1
OTU474	GU731335.1.1403Bacteria;Actinobacteria;Thermoleophilia;Solirubrobacterales;Conexibacteraceae;Conexibacter;bacterium_enrichment_culture_clone_auto28_4W	91.34	254	21	1	1	253	1	254	6e-95	346							OTU474	1										1	1	2													1
OTU475	DQ026520.1.1501Bacteria;Proteobacteria;Gammaproteobacteria;Pseudomonadales;Pseudomonadaceae;Pseudomonas;Pseudomonas_putida	100	253	0	0	1	253	1	253	1e-131	468							OTU475																							1
OTU476	KC464823.1.1390Bacteria;Proteobacteria;Alphaproteobacteria;Rhizobiales;Hyphomicrobiaceae;Devosia;Devosia_sp._R41	100	253	0	0	1	253	1	253	1e-131	468							OTU476	1								1				1								1			1
OTU477	JN881616.1.1347Archaea;Thaumarchaeota;Marine_Group_I;Cenarchaeales;Cenarchaeaceae;Cenarchaeum;Thermoplasmatales_archaeon_Gpl	82.61	253	42	2	2	253	2	253	1e-57	222							OTU477
OTU478	DQ132849.1.1461Bacteria;Actinobacteria;Actinobacteria;Streptomycetales;Streptomycetaceae;Streptomyces;Streptomyces_sp._E9	100	253	0	0	1	253	1	253	1e-131	468							OTU478
OTU479	AB769216.1.1397Bacteria;Proteobacteria;Betaproteobacteria;Burkholderiales;Oxalobacteraceae;Massilia;Duganella_sp._UKPF39	99.6	253	1	0	1	253	1	253	6e-130	462							OTU479	2		2				1	1		1	1	1	2		1			2	2	2	1	2	3	3	2		1		4	1	2
OTU480	D78365.1.1327Bacteria;Deinococcus-Thermus;Deinococci;Deinococcales;Deinococcaceae;Deinococcus;Deinococcus_sp._S34	100	253	0	0	1	253	1	253	1e-131	468							OTU480									1						1
OTU481	AB795400.1.1519Bacteria;Proteobacteria;Deltaproteobacteria;Myxococcales;Cystobacteraceae;Anaeromyxobacter;Anaeromyxobacter_sp._PSR-1	87.89	256	25	5	1	253	1	253	6e-80	296							OTU481									1								1						1	2		1		1
OTU482	CP000544.380025.381562Bacteria;Proteobacteria;Gammaproteobacteria;Chromatiales;Ectothiorhodospiraceae;Halorhodospira;Halorhodospira_halophila_SL1	85.71	252	32	4	1	250	1	250	6e-70	263							OTU482																											2
OTU483	EU921261.1.1483Bacteria;Actinobacteria;Actinobacteria;Pseudonocardiales;Pseudonocardiaceae;Pseudonocardia;Pseudonocardia_acaciae	100	254	0	0	1	254	1	254	3e-132	470							OTU483											1					1				1
OTU484	AB245375.1.1498Bacteria;Firmicutes;Bacilli;Bacillales;Alicyclobacillaceae;Tumebacillus;Tumebacillus_ginsengisoli	99.21	253	2	0	1	253	1	253	3e-128	457							OTU484
OTU485	AY234499.1.1317Bacteria;Actinobacteria;Thermoleophilia;Solirubrobacterales;Solirubrobacteraceae;Solirubrobacter;bacterium_Ellin5082	94.47	253	14	0	1	253	1	253	3e-108	390							OTU485
OTU486	D25311.1.1407Bacteria;Proteobacteria;Alphaproteobacteria;Rhizobiales;Hyphomicrobiaceae;Rhodoplanes;Rhodoplanes_elegans	97.24	254	5	2	1	253	1	253	6e-120	429							OTU486
OTU487	AY234499.1.1317Bacteria;Actinobacteria;Thermoleophilia;Solirubrobacterales;Solirubrobacteraceae;Solirubrobacter;bacterium_Ellin5082	99.21	253	2	0	1	253	1	253	3e-128	457							OTU487	1	1	1	3					1	2	2							1	1		3						1
OTU488	HQ222264.1.1509Bacteria;Proteobacteria;Alphaproteobacteria;Rhodospirillales;Rhodospirillaceae;Azospirillum;Azospirillum_sp._enrichment_culture_clone_Van11	87.85	247	26	4	6	250	6	250	4e-77	287							OTU488						1
OTU489	D49423.1.1433Bacteria;Proteobacteria;Alphaproteobacteria;Rhizobiales;Hyphomicrobiaceae;Devosia;Devosia_riboflavina	100	253	0	0	1	253	1	253	1e-131	468							OTU489						1	1							1
OTU490	KC854874.1.1480Bacteria;Nitrospirae;Nitrospira;Nitrospirales;Nitrospiraceae;Nitrospira;Nitrospira_sp._LWH103	100	253	0	0	1	253	1	253	1e-131	468							OTU490	1	1			1			3	1	2				2	1		1	2		2	1		2	1	1	2	1		1	2	5
OTU491	KC921181.1.1380Bacteria;Actinobacteria;Thermoleophilia;Gaiellales;Gaiellaceae;Gaiella;actinobacterium_WWH12	93.68	253	16	0	1	253	1	253	6e-105	379							OTU491
OTU492	FN554389.1.1323Bacteria;Verrucomicrobia;Verrucomicrobiae;Verrucomicrobiales;Verrucomicrobiaceae;Haloferula;Verrucomicrobiaceae_bacterium_CHC8	99.21	253	2	0	1	253	1	253	3e-128	457							OTU492							1									1
OTU493	KF761524.1.1490Bacteria;Proteobacteria;Betaproteobacteria;Burkholderiales;Burkholderiaceae;Burkholderia;Burkholderia_sp._2_PSB-69	93.28	253	17	0	1	253	1	253	3e-103	374							OTU493
OTU494	AF005016.1.1469Bacteria;Actinobacteria;Actinobacteria;Propionibacteriales;Nocardioidaceae;Nocardioides;Nocardioides_fulvus	100	253	0	0	1	253	1	253	1e-131	468							OTU494												2															1	1	1
OTU495	EU251186.1.1410Bacteria;Firmicutes;Clostridia;Clostridiales;Peptococcaceae;Desulfotomaculum;Desulfotomaculum_sp._cs1-2	84.06	251	34	5	2	249	2	249	4e-62	237							OTU495					1		1										1
OTU496	AB769197.1.1395Bacteria;Proteobacteria;Betaproteobacteria;Burkholderiales;Comamonadaceae;Ideonella;Ideonella_sp._UTPF72a	99.6	253	1	0	1	253	1	253	6e-130	462							OTU496									1									1													1
OTU497	JN650565.1.1312Bacteria;Proteobacteria;Betaproteobacteria;Burkholderiales;Oxalobacteraceae;Massilia;Massilia_sp._DCB56	100	253	0	0	1	253	1	253	1e-131	468							OTU497
OTU498	HM156141.1.1426Bacteria;Proteobacteria;Betaproteobacteria;Burkholderiales;Comamonadaceae;Rhizobacter;Methylibium_sp._TSE78	99.21	253	2	0	1	253	1	253	3e-128	457							OTU498			1																								1		1
OTU499	AF104474.1.1318Bacteria;Proteobacteria;Alphaproteobacteria;Rhodospirillales;Rhodospirillaceae;Magnetospira;Olavius_loisae_endosymbiont_3	86.11	252	31	4	1	250	1	250	1e-71	268							OTU499
OTU500	D84627.1.1447Bacteria;Proteobacteria;Alphaproteobacteria;Sphingomonadales;Sphingomonadaceae;Novosphingobium;Erythromicrobium_sp._S23436	99.21	253	2	0	1	253	1	253	3e-128	457							OTU500																												1
OTU501	FJ469577.1.1496Bacteria;Proteobacteria;Deltaproteobacteria;Desulfovibrionales;Desulfonatronaceae;Desulfonatronum;Desulfonatronum_thioautotrophicum	87.01	254	31	2	1	253	1	253	1e-76	285							OTU501	1						1	2	1		1			1							1										1
OTU502	HG322869.1.1348Bacteria;Proteobacteria;Betaproteobacteria;Burkholderiales;Comamonadaceae;Hydrogenophaga;Hydrogenophaga_sp._BT05	100	253	0	0	1	253	1	253	1e-131	468							OTU502
OTU503	AB278569.1.1446Bacteria;Actinobacteria;Actinobacteria;Streptomycetales;Streptomycetaceae;Kitasatospora;Kitasatospora_kazusensis	90.55	254	20	4	2	253	2	253	5e-91	333							OTU503																									1				1	1
OTU504	JN089718.1.1400Bacteria;Proteobacteria;Alphaproteobacteria;Rhizobiales;Xanthobacteraceae;Azorhizobium;Azorhizobium_sp._MBA1	100	253	0	0	1	253	1	253	1e-131	468							OTU504											1	1														1	1	1	1
OTU505	AUEK01000007.127453.128978Bacteria;Actinobacteria;Thermoleophilia;Solirubrobacterales;Solirubrobacteraceae;Solirubrobacter;Solirubrobacter_sp._URHD0082	91.3	253	22	0	1	253	1	253	6e-95	346							OTU505
OTU506	GQ369056.1.1320Bacteria;Proteobacteria;Alphaproteobacteria;Rhodospirillales;Rhodospirillaceae;Dongia;Azospirillum_sp._T2-YC6788	86.99	246	28	4	7	250	7	250	3e-73	274							OTU506
OTU507	JX949369.1.1340Bacteria;Proteobacteria;Alphaproteobacteria;Sphingomonadales;Sphingomonadaceae;Sphingomonas;Sphingomonas_sp._RHLT2-4	98.81	253	3	0	1	253	1	253	1e-126	451							OTU507								1																				1
OTU508	KF357618.1.1324Bacteria;Proteobacteria;Alphaproteobacteria;Rhizobiales;Bradyrhizobiaceae;Bradyrhizobium;Bradyrhizobium_sp._CollC23	99.6	253	1	0	1	253	1	253	6e-130	462							OTU508									1					1						1				1			1	1
OTU509	D86942.1.1463Bacteria;Actinobacteria;Actinobacteria;Micromonosporales;Micromonosporaceae;Dactylosporangium;Dactylosporangium_fulvum	100	253	0	0	1	253	1	253	1e-131	468							OTU509				1		1													1	1
OTU510	FJ601650.1.1457Bacteria;Proteobacteria;Gammaproteobacteria;Xanthomonadales;Xanthomonadaceae;Xanthomonas;Xanthomonas_sp._enrichment_culture_clone_SYW20	100	253	0	0	1	253	1	253	1e-131	468							OTU510																					1
OTU511	AF005189.1.1448Bacteria;Proteobacteria;Gammaproteobacteria;Pseudomonadales;Moraxellaceae;Moraxella;Moraxella_cuniculi	87.3	252	28	4	1	250	1	250	1e-76	285							OTU511		1		1	1		1	1				1		1	2	1					1		1	1		1			1
OTU512	FN554384.1.1300Bacteria;Bacteroidetes;Cytophagia;Cytophagales;Cytophagaceae;Chryseolinea;Bacteroidetes_bacterium_ONB11	98.43	254	3	1	1	253	1	254	6e-125	446							OTU512	1	3	4	1		3	2	2	3	1			1	2	3	2	3	1	3	6	1		2	1	1	1	3			4	2
OTU513	AB682158.1.1446Bacteria;Bacteroidetes;Cytophagia;Cytophagales;Cytophagaceae;Adhaeribacter;Adhaeribacter_terreus	99.21	253	2	0	1	253	1	253	3e-128	457							OTU513
OTU514	DQ026629.1.1447Bacteria;Actinobacteria;Actinobacteria;Streptomycetales;Streptomycetaceae;Streptomyces;Streptomyces_jumonjinensis	100	253	0	0	1	253	1	253	1e-131	468							OTU514
OTU515	ABVL01000001.656285.657751Bacteria;Verrucomicrobia;Spartobacteria;Chthoniobacterales;Chthoniobacteraceae;Chthoniobacter;Chthoniobacter_flavus_Ellin428	93.68	253	16	0	1	253	1	253	6e-105	379							OTU515							1						2		1	2						1
OTU516	CP003178.6374713.6376229Bacteria;Bacteroidetes;Sphingobacteriia;Sphingobacteriales;Chitinophagaceae;Niastella;Niastella_koreensis_GR20-10	95.26	253	12	0	1	253	1	253	1e-111	401							OTU516																						1
OTU517	HM149216.1.1383Bacteria;Bacteroidetes;Flavobacteriia;Flavobacteriales;Flavobacteriaceae;Flavobacterium;Flavobacterium_sp._HME6510	100	253	0	0	1	253	1	253	1e-131	468							OTU517
OTU518	FN554388.1.1403Bacteria;Verrucomicrobia;Verrucomicrobiae;Verrucomicrobiales;Verrucomicrobiaceae;Luteolibacter;Verrucomicrobiaceae_bacterium_ONA9	97.23	253	7	0	1	253	1	253	6e-120	429							OTU518		1		1	1	1															1
OTU519	AY297798.1.1399Bacteria;Proteobacteria;Deltaproteobacteria;Desulfuromonadales;Geobacteraceae;Geobacter;delta_proteobacterium_pACH76	99.21	253	2	0	1	253	1	253	3e-128	457							OTU519
OTU520	KC854918.1.1527Bacteria;Planctomycetes;Planctomycetacia;Planctomycetales;Planctomycetaceae;Pir4_lineage;Planctomycetaceae_bacterium_LX124	98.41	252	4	0	2	253	2	253	2e-124	444							OTU520													1									1							1
OTU521	DQ226068.1.1353Bacteria;Proteobacteria;Betaproteobacteria;Neisseriales;Neisseriaceae;Iodobacter;Iodobacter_sp._Ba2254/03	91.37	255	18	3	1	253	1	253	6e-95	346							OTU521												1
OTU522	CP002085.333737.335281Bacteria;Proteobacteria;Deltaproteobacteria;Desulfarculales;Desulfarculaceae;Desulfarculus;Desulfarculus_baarsii_DSM_2075	83.6	250	41	0	1	250	1	250	1e-61	235							OTU522													1										1	1		1	1		3
OTU523	HE648058.1.1411Bacteria;Proteobacteria;Alphaproteobacteria;Sphingomonadales;Sphingomonadaceae;Sphingopyxis;Sphingopyxis_italica	100	253	0	0	1	253	1	253	1e-131	468							OTU523																										1			1
OTU524	AB192292.1.1431Bacteria;Bacteroidetes;Sphingobacteriia;Sphingobacteriales;Chitinophagaceae;Terrimonas;Terrimonas_lutea	97.63	253	6	0	1	253	1	253	1e-121	435							OTU524
OTU525	JX843738.1.1387Bacteria;Proteobacteria;Alphaproteobacteria;Rhizobiales;Hyphomicrobiaceae;Hyphomicrobium;Hyphomicrobium_aestuarii	98.42	253	4	0	1	253	1	253	6e-125	446							OTU525								1	1		1										1										1
OTU526	GQ225720.1.1489Bacteria;Actinobacteria;Acidimicrobiia;Acidimicrobiales;Acidimicrobiaceae;Acidimicrobium;Acidithiomicrobium_sp._P1	92.49	253	19	0	2	254	2	254	6e-100	363							OTU526
OTU527	ABVL01000001.656285.657751Bacteria;Verrucomicrobia;Spartobacteria;Chthoniobacterales;Chthoniobacteraceae;Chthoniobacter;Chthoniobacter_flavus_Ellin428	92.09	253	20	0	1	253	1	253	3e-98	357							OTU527			1	1			1						1						1												1
OTU528	AJ247193.1.1414Bacteria;Proteobacteria;Alphaproteobacteria;Caulobacterales;Caulobacteraceae;Asticcacaulis;Asticcacaulis_biprosthecium	100	253	0	0	1	253	1	253	1e-131	468							OTU528
OTU529	AY277619.1.1465Bacteria;Actinobacteria;Actinobacteria;Micrococcales;Microbacteriaceae;Agromyces;Agromyces_cerinus_subsp._nitratus	100	253	0	0	1	253	1	253	1e-131	468							OTU529
OTU530	DQ067422.1.1469Bacteria;Proteobacteria;Deltaproteobacteria;Desulfobacterales;Desulfobacteraceae;Desulfosalsimonas;Desulfosalsimonas_propionicica	88	250	30	0	1	250	1	250	6e-80	296							OTU530																			1									1
OTU531	AY960774.1.1362Bacteria;Verrucomicrobia;Spartobacteria;Chthoniobacterales;Chthoniobacteraceae;Chthoniobacter;bacterium_Ellin511	94.47	253	14	0	1	253	1	253	3e-108	390							OTU531
OTU532	JF710262.1.1491Bacteria;Bacteroidetes;Sphingobacteriia;Sphingobacteriales;Chitinophagaceae;Chitinophaga;Chitinophaga_oryziterrae	99.21	253	2	0	1	253	1	253	3e-128	457							OTU532
OTU533	AF230531.1.1523Bacteria;Proteobacteria;Deltaproteobacteria;Syntrophobacterales;Syntrophaceae;Desulfomonile;Desulfomonile_limimaris	87.8	246	30	0	5	250	5	250	1e-77	289							OTU533
OTU534	GQ181133.1.1448Bacteria;Proteobacteria;Alphaproteobacteria;Rhodospirillales;Rhodospirillaceae;Azospirillum;Azospirillum_sp._enrichment_culture_clone_Pn2_1.2	87.5	248	25	6	6	250	6	250	2e-75	281							OTU534		1	1	3		2	1		2	1		1			1	2	1	3	2		4		2	1	2		1		1		2
OTU535	JX202595.1.1517Bacteria;Proteobacteria;Betaproteobacteria;Burkholderiales;Comamonadaceae;Pelomonas;Pseudomonas_sp._enrichment_culture_clone_DTT.001.L	99.21	253	2	0	1	253	1	253	3e-128	457							OTU535							1													1		1
OTU536	AF321086.1.1725Bacteria;Firmicutes;Clostridia;Thermoanaerobacterales;Thermoanaerobacteraceae;Gelria;Gelria_glutamica	83.4	247	37	4	6	250	6	250	8e-59	226							OTU536		1			1			1				1				1								2	1
OTU537	AF537293.1.1477Bacteria;Firmicutes;Bacilli;Bacillales;Bacillaceae;Ureibacillus;Bacillus_sp._B10EXG	87.6	250	31	0	1	250	1	250	3e-78	291							OTU537																											1
OTU538	AB740921.1.1484Bacteria;Proteobacteria;Betaproteobacteria;Burkholderiales;Oxalobacteraceae;Collimonas;Collimonas_fungivorans	94.47	253	14	0	1	253	1	253	3e-108	390							OTU538
OTU539	JX949369.1.1340Bacteria;Proteobacteria;Alphaproteobacteria;Sphingomonadales;Sphingomonadaceae;Sphingomonas;Sphingomonas_sp._RHLT2-4	99.6	253	1	0	1	253	1	253	6e-130	462							OTU539
OTU540	AY337603.1.1451Bacteria;Proteobacteria;Betaproteobacteria;Burkholderiales;Comamonadaceae;Rubrivivax;beta_proteobacterium_HS5/S24542	99.6	253	1	0	1	253	1	253	6e-130	462							OTU540	1			1	1	1								1																	1
OTU541	KF744372.1.1409Bacteria;Firmicutes;Bacilli;Bacillales;Bacillaceae;Virgibacillus;bacterium_IBRC-M_SE2	99.6	253	1	0	1	253	1	253	6e-130	462							OTU541
OTU542	D85471.1.1469Bacteria;Actinobacteria;Actinobacteria;Micromonosporales;Micromonosporaceae;Actinoplanes;Actinoplanes_auranticolor	100	253	0	0	1	253	1	253	1e-131	468							OTU542							1																1
OTU543	JN881616.1.1347Archaea;Thaumarchaeota;Marine_Group_I;Cenarchaeales;Cenarchaeaceae;Cenarchaeum;Thermoplasmatales_archaeon_Gpl	83.46	254	38	3	2	253	2	253	5e-61	233							OTU543						1		1					1								1
OTU544	HG792253.1.1367Bacteria;Proteobacteria;Betaproteobacteria;Burkholderiales;Comamonadaceae;Paucibacter;Paucibacter_toxinivorans	99.21	253	2	0	1	253	1	253	3e-128	457							OTU544
OTU545	AF275702.1.1324Bacteria;Firmicutes;Bacilli;Lactobacillales;Carnobacteriaceae;Alkalibacterium;unidentified_Hailaer_soda_lake_bacterium_F24	87.25	251	30	2	1	250	1	250	1e-76	285							OTU545
OTU546	GU731335.1.1403Bacteria;Actinobacteria;Thermoleophilia;Solirubrobacterales;Conexibacteraceae;Conexibacter;bacterium_enrichment_culture_clone_auto28_4W	92.91	254	17	1	1	253	1	254	1e-101	368							OTU546																					1
OTU547	AF537293.1.1477Bacteria;Firmicutes;Bacilli;Bacillales;Bacillaceae;Ureibacillus;Bacillus_sp._B10EXG	86.85	251	31	2	1	250	1	250	6e-75	279							OTU547				1	1		1	1															1	2		2
OTU548	KC157043.1.1410Bacteria;Proteobacteria;Gammaproteobacteria;Xanthomonadales;Xanthomonadaceae;Lysobacter;Lysobacter_brunescens	99.6	253	1	0	1	253	1	253	6e-130	462							OTU548
OTU549	AB245375.1.1498Bacteria;Firmicutes;Bacilli;Bacillales;Alicyclobacillaceae;Tumebacillus;Tumebacillus_ginsengisoli	98.42	253	4	0	1	253	1	253	6e-125	446							OTU549																	1
OTU550	HF548406.1.1395Bacteria;Proteobacteria;Alphaproteobacteria;Sphingomonadales;Sphingomonadaceae;Sphingomonas;Sphingomonas_sp._Bg12ra	100	253	0	0	1	253	1	253	1e-131	468							OTU550
OTU551	HM032838.1.1304Bacteria;Proteobacteria;Betaproteobacteria;Burkholderiales;Oxalobacteraceae;Massilia;Pseudoduganella_violaceinigra	99.6	253	1	0	1	253	1	253	6e-130	462							OTU551
OTU552	AB744662.1.1508Bacteria;Firmicutes;Bacilli;Bacillales;Bacillaceae;Calditerricola;Calditerricola_sp._D08p5	86.45	251	30	4	2	250	2	250	1e-72	272							OTU552
OTU553	EF466120.1.1484Bacteria;Actinobacteria;Actinobacteria;Propionibacteriales;Nocardioidaceae;Marmoricola;Marmoricola_bigeumensis	99.6	253	1	0	1	253	1	253	6e-130	462							OTU553
OTU554	AY234700.1.1470Bacteria;Actinobacteria;Thermoleophilia;Solirubrobacterales;Solirubrobacteraceae;Solirubrobacter;bacterium_Ellin6048	94.86	253	13	0	1	253	1	253	6e-110	396							OTU554																												1
OTU555	AF409009.1.1378Bacteria;Actinobacteria;Actinobacteria;Propionibacteriales;Nocardioidaceae;Nocardioides;Nocardioidaceae_str._Ellin167	100	253	0	0	1	253	1	253	1e-131	468							OTU555
OTU556	KC236631.1.1407Bacteria;Proteobacteria;Alphaproteobacteria;Rhizobiales;Rhizobiaceae;Rhizobium;Rhizobium_sp._5027	100	253	0	0	1	253	1	253	1e-131	468							OTU556		1	1					3	1		1										1		3	3	4
OTU557	FN293083.1.1446Bacteria;Proteobacteria;Gammaproteobacteria;Chromatiales;Chromatiaceae;Halochromatium;Halochromatium_sp._MTK6IM088	87.2	250	32	0	1	250	1	250	1e-76	285							OTU557	5	4	5			1		2					1	1	1		2	1					2	3	1		1		2		2
OTU558	HQ222264.1.1509Bacteria;Proteobacteria;Alphaproteobacteria;Rhodospirillales;Rhodospirillaceae;Azospirillum;Azospirillum_sp._enrichment_culture_clone_Van11	89.88	247	21	4	6	250	6	250	2e-85	315							OTU558						1								1									1
OTU559	FM210339.1.1402Bacteria;Actinobacteria;Actinobacteria;Streptosporangiales;Thermomonosporaceae;Actinomadura;Actinomadura_scrupuli	95.65	253	11	0	1	253	1	253	3e-113	407							OTU559
OTU560	DQ062742.1.1386Bacteria;Proteobacteria;Alphaproteobacteria;Rhizobiales;Xanthobacteraceae;Pseudolabrys;Pseudolabrys_taiwanensis	97.23	253	7	0	1	253	1	253	6e-120	429							OTU560
OTU561	DQ118732.1.1466Bacteria;Proteobacteria;Betaproteobacteria;Burkholderiales;Comamonadaceae;Variovorax;Variovorax_sp._RM6	99.21	253	2	0	1	253	1	253	3e-128	457							OTU561
OTU562	HE565555.1.1439Bacteria;Proteobacteria;Alphaproteobacteria;Rhizobiales;Bradyrhizobiaceae;Tardiphaga;alpha_proteobacterium_LMG_26466	100	253	0	0	1	253	1	253	1e-131	468							OTU562
OTU563	Y18646.1.1482Bacteria;Actinobacteria;Actinobacteria;Frankiales;Geodermatophilaceae;Modestobacter;Modestobacter_multiseptatus	99.21	253	2	0	1	253	1	253	3e-128	457							OTU563
OTU564	JQ219844.1.1418Bacteria;Actinobacteria;Actinobacteria;Micrococcales;Micrococcaceae;Arthrobacter;Arthrobacter_sp._enrichment_culture_clone_AD2	100	253	0	0	1	253	1	253	1e-131	468							OTU564
OTU565	JX981922.1.1412Bacteria;Proteobacteria;Gammaproteobacteria;Oceanospirillales;Oceanospirillaceae;Thalassolituus;Oceanospirillaceae_bacterium_GYP-2	88.19	254	28	2	1	253	1	253	1e-81	302							OTU565							1							1				1					1	1							1
OTU566	AJ231182.1.1496Bacteria;Planctomycetes;Planctomycetacia;Planctomycetales;Planctomycetaceae;Pir4_lineage;planctomycete_str._292	94.84	252	13	0	2	253	2	253	2e-109	394							OTU566																									1
OTU567	EU541622.1.1405Bacteria;Actinobacteria;Actinobacteria;Corynebacteriales;Mycobacteriaceae;Mycobacterium;Mycobacterium_sp._VIMS_R63	98.42	253	4	0	1	253	1	253	6e-125	446							OTU567														1				1											1
OTU568	EF466123.1.1501Bacteria;Actinobacteria;Actinobacteria;Propionibacteriales;Nocardioidaceae;Nocardioides;Nocardioides_islandensis	98.81	253	3	0	1	253	1	253	1e-126	451							OTU568
OTU569	JN881616.1.1347Archaea;Thaumarchaeota;Marine_Group_I;Cenarchaeales;Cenarchaeaceae;Cenarchaeum;Thermoplasmatales_archaeon_Gpl	83.07	254	39	3	2	253	2	253	2e-59	228							OTU569	1	1		1		1			2	2		1	1			2		3	1		2									1	2
OTU570	DD099584.1.1407Bacteria;Proteobacteria;Alphaproteobacteria;Rhizobiales;Phyllobacteriaceae;Nitratireductor;Rhizobium	99.21	253	2	0	1	253	1	253	3e-128	457							OTU570																						1
OTU571	KC001373.1.1361Bacteria;Proteobacteria;Betaproteobacteria;Burkholderiales;Burkholderiaceae;Cupriavidus;unidentified_marine_bacterioplankton	100	253	0	0	1	253	1	253	1e-131	468							OTU571																									1
OTU572	AF104474.1.1318Bacteria;Proteobacteria;Alphaproteobacteria;Rhodospirillales;Rhodospirillaceae;Magnetospira;Olavius_loisae_endosymbiont_3	85.71	252	32	4	1	250	1	250	6e-70	263							OTU572																															1
OTU573	KC169814.1.1501Bacteria;Proteobacteria;Gammaproteobacteria;Alteromonadales;Alteromonadaceae;Spongiibacter;Spongiibacter_sp._CC-AMW-B	93.31	254	15	2	1	253	1	253	3e-103	374							OTU573																			1
OTU574	JF423905.1.1550Bacteria;Actinobacteria;Thermoleophilia;Gaiellales;Gaiellaceae;Gaiella;Gaiella_occulta	90.91	253	23	0	1	253	1	253	3e-93	340							OTU574										1		2								1		1
OTU575	AY960774.1.1362Bacteria;Verrucomicrobia;Spartobacteria;Chthoniobacterales;Chthoniobacteraceae;Chthoniobacter;bacterium_Ellin511	92.49	253	19	0	1	253	1	253	6e-100	363							OTU575
OTU576	AB552872.1.1469Bacteria;Verrucomicrobia;Verrucomicrobiae;Verrucomicrobiales;Verrucomicrobiaceae;Brevifollis;Brevifollis_gellanilyticus	83.27	251	40	2	1	250	1	250	6e-60	230							OTU576															1
OTU577	FM886857.1.1213Bacteria;Proteobacteria;Betaproteobacteria;Burkholderiales;Comamonadaceae;Leptothrix;Ideonella_sp._OTSz_A_252	99.21	253	2	0	1	253	1	253	3e-128	457							OTU577
OTU578	HF549108.1.1434Bacteria;Firmicutes;Clostridia;Clostridiales;Heliobacteriaceae;Heliobacillus;Heliobacillus_sp._JHB33	84.52	252	35	4	1	250	1	250	6e-65	246							OTU578										1							1
OTU579	JX443550.1.1409Bacteria;Proteobacteria;Betaproteobacteria;Burkholderiales;Comamonadaceae;Ramlibacter;Ramlibacter_sp._SNGM03-03	99.6	253	1	0	1	253	1	253	6e-130	462							OTU579							1							1	1
OTU580	JX949967.1.1408Bacteria;Proteobacteria;Gammaproteobacteria;Xanthomonadales;Xanthomonadaceae;Tahibacter;Dokdonella_sp._TMN-36	99.6	253	1	0	1	253	1	253	6e-130	462							OTU580													1								1			1
OTU581	AY960776.1.1361Bacteria;Verrucomicrobia;Spartobacteria;Chthoniobacterales;Chthoniobacteraceae;Chthoniobacter;bacterium_Ellin513	99.21	253	2	0	1	253	1	253	3e-128	457							OTU581	1					1	1	1							1	2		2	1	1	1	1									1
OTU582	KC921181.1.1380Bacteria;Actinobacteria;Thermoleophilia;Gaiellales;Gaiellaceae;Gaiella;actinobacterium_WWH12	99.6	253	1	0	1	253	1	253	6e-130	462							OTU582																						1
OTU583	EU586202.1.1371Bacteria;Proteobacteria;Alphaproteobacteria;Rhodospirillales;Rhodospirillaceae;Skermanella;Skermanella_xinjiangensis	86.8	250	33	0	1	250	1	250	6e-75	279							OTU583
OTU584	CP003169.4695955.4697353Bacteria;Actinobacteria;Actinobacteria;Corynebacteriales;Mycobacteriaceae;Mycobacterium;Mycobacterium_rhodesiae_NBB3	100	253	0	0	1	253	1	253	1e-131	468							OTU584			2					1
OTU585	AF211871.1.1509Bacteria;Proteobacteria;Gammaproteobacteria;Oceanospirillales;Halomonadaceae;Zymobacter;Zymobacter_palmae	84.13	252	36	4	1	250	1	250	3e-63	241							OTU585																												1	1
OTU586	ARCV01000005.258394.259906Bacteria;Proteobacteria;Betaproteobacteria;Rhodocyclales;Rhodocyclaceae;Methyloversatilis;Methyloversatilis_sp._NVD	96.05	253	10	0	1	253	1	253	6e-115	412							OTU586
OTU587	HM022200.1.1516Bacteria;Actinobacteria;Actinobacteria;Corynebacteriales;Mycobacteriaceae;Mycobacterium;Mycobacterium_kubicae	100	253	0	0	1	253	1	253	1e-131	468							OTU587															1															1
OTU588	DQ088159.1.1363Bacteria;Proteobacteria;Alphaproteobacteria;Rhizobiales;Phyllobacteriaceae;Mesorhizobium;Mesorhizobium_sp._ICMP_11720	100	253	0	0	1	253	1	253	1e-131	468							OTU588
OTU589	AF114783.1.1464Bacteria;Proteobacteria;Gammaproteobacteria;Chromatiales;Ectothiorhodospiraceae;Alkalispirillum;Alkalispirillum_mobile	81.63	245	35	10	11	250	11	250	2e-49	195							OTU589					1	1																1									1
OTU590	AODJ01000064.9.1567Bacteria;Firmicutes;Bacilli;Bacillales;Listeriaceae;Listeria;Listeria_weihenstephanensis_FSL_R9-0317	86.4	250	34	0	1	250	1	250	3e-73	274							OTU590			1	2	1	2		1	2		1	1	3				2					2				1	1	4	2	3
OTU591	AB003935.1.1474Bacteria;Actinobacteria;Actinobacteria;Kineosporiales;Kineosporiaceae;Kineosporia;Kineosporia_rhamnosa	100	253	0	0	1	253	1	253	1e-131	468							OTU591													1										1				1	1
OTU592	AF420236.1.1305Archaea;Thaumarchaeota;Marine_Group_I;Cenarchaeales;Cenarchaeaceae;Cenarchaeum;crenarchaeote_symbiont_of_Axinella_damicornis	83.07	254	39	4	2	253	2	253	2e-59	228							OTU592																						1		1						1
OTU593	KC001122.1.1372Bacteria;Proteobacteria;Gammaproteobacteria;Enterobacteriales;Enterobacteriaceae;Escherichia-Shigella;unidentified_marine_bacterioplankton	86.45	251	32	2	1	250	1	250	3e-73	274							OTU593																					1	1
OTU594	AF137507.1.1481Bacteria;Proteobacteria;Betaproteobacteria;Burkholderiales;Comamonadaceae;Acidovorax;Acidovorax_konjaci	99.21	253	2	0	1	253	1	253	3e-128	457							OTU594													1		1			1								1
OTU595	JF423905.1.1550Bacteria;Actinobacteria;Thermoleophilia;Gaiellales;Gaiellaceae;Gaiella;Gaiella_occulta	93.28	253	17	0	1	253	1	253	3e-103	374							OTU595									1													1		1				2		2
OTU596	HM136777.1.1479Bacteria;Proteobacteria;Alphaproteobacteria;Rhizobiales;Bradyrhizobiaceae;Bosea;Bradyrhizobiaceae_bacterium_SYBC-H2	100	253	0	0	1	253	1	253	1e-131	468							OTU596										1			1													1		1		2
OTU597	FJ687994.1.1250Bacteria;Proteobacteria;Alphaproteobacteria;Rhizobiales;Rhizobiaceae;Shinella;Sinorhizobium_sp._T2	100	253	0	0	1	253	1	253	1e-131	468							OTU597
OTU598	GU443950.1.1419Bacteria;Proteobacteria;Betaproteobacteria;Burkholderiales;Comamonadaceae;Polaromonas;Polaromonas_sp._POL1	100	253	0	0	1	253	1	253	1e-131	468							OTU598
OTU599	AF230531.1.1523Bacteria;Proteobacteria;Deltaproteobacteria;Syntrophobacterales;Syntrophaceae;Desulfomonile;Desulfomonile_limimaris	87.8	246	30	0	5	250	5	250	1e-77	289							OTU599																				1
OTU600	FN293081.1.1447Bacteria;Proteobacteria;Gammaproteobacteria;Chromatiales;Chromatiaceae;Halochromatium;Halochromatium_sp._MTK5IM027	85.6	250	36	0	1	250	1	250	6e-70	263							OTU600														1												1		1
OTU601	JQ608325.1.1356Bacteria;Proteobacteria;Alphaproteobacteria;Sphingomonadales;Sphingomonadaceae;Sphingomonas;Sphingomonas_sp._9PNM-25	100	253	0	0	1	253	1	253	1e-131	468							OTU601					1									1												1				1
OTU602	JF423905.1.1550Bacteria;Actinobacteria;Thermoleophilia;Gaiellales;Gaiellaceae;Gaiella;Gaiella_occulta	91.7	253	21	0	1	253	1	253	1e-96	351							OTU602									1					1										1
OTU603	AF280796.1.1488Bacteria;Proteobacteria;Gammaproteobacteria;Oceanospirillales;Halomonadaceae;Halomonas;Halomonas_sp._EF43	100	253	0	0	1	253	1	253	1e-131	468							OTU603																											1
OTU604	AB793769.1.1305Bacteria;Proteobacteria;Gammaproteobacteria;Pseudomonadales;Pseudomonadaceae;Pseudomonas;Pseudomonas_sp._JRy205	100	253	0	0	1	253	1	253	1e-131	468							OTU604		1																1	1
OTU605	U45991.1.1440Bacteria;Proteobacteria;Deltaproteobacteria;Desulfobacterales;Desulfobacteraceae;Desulfonema;Desulfonema_ishimotonii	88.4	250	29	0	1	250	1	250	1e-81	302							OTU605
OTU606	HQ122963.1.1413Bacteria;Proteobacteria;Deltaproteobacteria;Desulfuromonadales;Desulfuromonadaceae;Pelobacter;bacterium_enrichment_culture_clone_GD-A-9	98.42	253	4	0	1	253	1	253	6e-125	446							OTU606
OTU607	AB894237.1.1506Bacteria;Proteobacteria;Gammaproteobacteria;Alteromonadales;Alteromonadaceae;Simiduia;Simiduia_sp._KMM_9504	84.06	251	38	2	1	250	1	250	3e-63	241							OTU607
OTU608	JQ806735.1.1338Bacteria;Actinobacteria;Actinobacteria;Propionibacteriales;Nocardioidaceae;Nocardioides;Nocardioides_sp._MGS4-5	99.6	253	1	0	1	253	1	253	6e-130	462							OTU608
OTU609	HM161887.1.1267Bacteria;Actinobacteria;Actinobacteria;Streptomycetales;Streptomycetaceae;Streptomyces;Streptomyces_sp._Y18(2010)	100	253	0	0	1	253	1	253	1e-131	468							OTU609																											1
OTU610	DQ105527.1.1532Bacteria;Proteobacteria;Deltaproteobacteria;Myxococcales;Myxococcaceae;Myxococcus_sp._159-5	100	253	0	0	1	253	1	253	1e-131	468							OTU610
OTU611	FR874224.1.1277Bacteria;Actinobacteria;Actinobacteria;Micromonosporales;Micromonosporaceae;Micromonospora;Micromonospora_sp._X14	100	253	0	0	1	253	1	253	1e-131	468							OTU611
OTU612	JF423905.1.1550Bacteria;Actinobacteria;Thermoleophilia;Gaiellales;Gaiellaceae;Gaiella;Gaiella_occulta	92.89	253	18	0	1	253	1	253	1e-101	368							OTU612																								1
OTU613	FN293083.1.1446Bacteria;Proteobacteria;Gammaproteobacteria;Chromatiales;Chromatiaceae;Halochromatium;Halochromatium_sp._MTK6IM088	87.2	250	32	0	1	250	1	250	1e-76	285							OTU613
OTU614	GQ339890.1.1454Bacteria;Actinobacteria;Actinobacteria;Propionibacteriales;Nocardioidaceae;Nocardioides;Nocardioides_sp._MK04	100	253	0	0	1	253	1	253	1e-131	468							OTU614														1
OTU615	GU117702.1.1444Bacteria;Bacteroidetes;Cytophagia;Cytophagales;Cytophagaceae;Ohtaekwangia;Ohtaekwangia_koreensis	100	253	0	0	1	253	1	253	1e-131	468							OTU615
OTU616	FR774778.1.1472Bacteria;Bacteroidetes;Cytophagia;Cytophagales;Cytophagaceae;Chryseolinea;Chryseolinea_serpens	94.47	253	14	0	1	253	1	253	3e-108	390							OTU616			1
OTU617	KF600455.1.1282Bacteria;Proteobacteria;Gammaproteobacteria;Pseudomonadales;Moraxellaceae;Acinetobacter;Acinetobacter_sp._B8_2BO2	85.25	244	36	0	7	250	7	250	1e-66	252							OTU617																1			1		1
OTU618	HM769661.1.1495Bacteria;Proteobacteria;Betaproteobacteria;Burkholderiales;Comamonadaceae;Comamonas;Leptothrix_sp._enrichment_culture_clone_ANA-RAS-12	99.21	253	2	0	1	253	1	253	7e-129	459							OTU618
OTU619	AF482687.1.1545Bacteria;Proteobacteria;Deltaproteobacteria;Myxococcales;Cystobacteraceae;Anaeromyxobacter;myxobacterium_KC	86.96	253	33	0	1	253	1	253	1e-76	285							OTU619									2
OTU620	KF424306.1.1420Bacteria;Bacteroidetes;Flavobacteriia;Flavobacteriales;Flavobacteriaceae;Flavobacterium;Flavobacterium_sp._OB148	100	253	0	0	1	253	1	253	1e-131	468							OTU620
OTU621	BACU01000138.1285.2762Bacteria;Proteobacteria;Alphaproteobacteria;Rhodospirillales;Rhodospirillaceae;Azospirillum;Azospirillum_sp._B4	87.9	248	24	6	6	250	6	250	4e-77	287							OTU621
OTU622	KC169940.1.1457Bacteria;Planctomycetes;Planctomycetacia;Planctomycetales;Planctomycetaceae;Gemmata;Gemmata_sp._28IL	87.5	256	26	6	1	253	1	253	3e-78	291							OTU622
OTU623	KC854880.1.1408Bacteria;Proteobacteria;Alphaproteobacteria;Rhizobiales;Methylobacteriaceae;Microvirga;Microvirga_aerilata	97.23	253	7	0	1	253	1	253	6e-120	429							OTU623	5	2	4	6	9	7	3	4	2	3	2	1	1	1	4	2	5	5	6	2	3	4	1	2	1	2	1	2		3	2
OTU624	AODJ01000064.9.1567Bacteria;Firmicutes;Bacilli;Bacillales;Listeriaceae;Listeria;Listeria_weihenstephanensis_FSL_R9-0317	87.25	251	30	2	1	250	1	250	1e-76	285							OTU624																			1
OTU625	GU458288.1.1377Bacteria;Proteobacteria;Alphaproteobacteria;Rhodospirillales;Rhodospirillaceae;Azospirillum;Azospirillum_sp._PT6C	89.52	248	26	0	6	253	6	253	2e-85	315							OTU625								1		1								2												1
OTU626	AF538753.1.1486Bacteria;Proteobacteria;Betaproteobacteria;Burkholderiales;Burkholderiaceae;Chitinimonas;enrichment_culture_bacterium	91.34	254	20	2	1	253	1	253	6e-95	346							OTU626															1																1
OTU627	FM886857.1.1213Bacteria;Proteobacteria;Betaproteobacteria;Burkholderiales;Comamonadaceae;Leptothrix;Ideonella_sp._OTSz_A_252	99.6	253	1	0	1	253	1	253	6e-130	462							OTU627																											1
OTU628	HM145961.1.1390Bacteria;Proteobacteria;Betaproteobacteria;Hydrogenophilales;Hydrogenophilaceae;Thiobacter;Thiobacter_sp._SL-1	96.84	253	8	0	1	253	1	253	3e-118	424							OTU628
OTU629	KC003435.1.1372Bacteria;Proteobacteria;Betaproteobacteria;Burkholderiales;Burkholderiaceae;Burkholderia;unidentified_marine_bacterioplankton	100	253	0	0	1	253	1	253	1e-131	468							OTU629														2											1			1		1
OTU630	AB810249.1.1428Bacteria;Actinobacteria;Actinobacteria;Propionibacteriales;Nocardioidaceae;Nocardioides;Nocardioides_sp._RW28	100	253	0	0	1	253	1	253	1e-131	468							OTU630															1			1
OTU631	AF420236.1.1305Archaea;Thaumarchaeota;Marine_Group_I;Cenarchaeales;Cenarchaeaceae;Cenarchaeum;crenarchaeote_symbiont_of_Axinella_damicornis	82.28	254	41	4	2	253	2	253	5e-56	217							OTU631			1											1
OTU632	KC479803.1.1446Bacteria;Proteobacteria;Alphaproteobacteria;Sphingomonadales;Sphingomonadaceae;Novosphingobium;Novosphingobium_sp._CC-ALB-2	100	253	0	0	1	253	1	253	1e-131	468							OTU632	1		1		1
OTU633	AUIK01000022.104739.106264Bacteria;Actinobacteria;Thermoleophilia;Solirubrobacterales;Solirubrobacteraceae;Solirubrobacter;Solirubrobacter_soli_DSM_22325	98.02	253	5	0	1	253	1	253	3e-123	440							OTU633				1									1						1	1
OTU634	U88042.1.1427Bacteria;Proteobacteria;Alphaproteobacteria;Rhodobacterales;Rhodobacteraceae;Amaricoccus;Amaricoccus_macauensis	98.81	253	3	0	1	253	1	253	1e-126	451							OTU634					1
OTU635	AF420236.1.1305Archaea;Thaumarchaeota;Marine_Group_I;Cenarchaeales;Cenarchaeaceae;Cenarchaeum;crenarchaeote_symbiont_of_Axinella_damicornis	81.89	254	42	4	2	253	2	253	2e-54	211							OTU635
OTU636	D30792.1.1408Bacteria;Proteobacteria;Alphaproteobacteria;Rhizobiales;Rhodobiaceae;Rhodobium;Rhodobium_orientis	96.05	253	10	0	1	253	1	253	6e-115	412							OTU636
OTU637	KF500026.1.1301Bacteria;Firmicutes;Clostridia;Thermoanaerobacterales;Thermoanaerobacteraceae;Moorella;Moorella_sp._enrichment_culture_clone_TERIBC3	84.86	251	34	4	2	250	2	250	5e-66	250							OTU637						1								1					1
OTU638	KC003284.1.1322Bacteria;Firmicutes;Bacilli;Bacillales;Staphylococcaceae;Staphylococcus;unidentified_marine_bacterioplankton	100	253	0	0	1	253	1	253	1e-131	468							OTU638															1	1						1				1		1
OTU639	JN881616.1.1347Archaea;Thaumarchaeota;Marine_Group_I;Cenarchaeales;Cenarchaeaceae;Cenarchaeum;Thermoplasmatales_archaeon_Gpl	83.73	252	41	0	2	253	2	253	1e-62	239							OTU639										1				2							1						1
OTU640	HF912840.1.1552Bacteria;Firmicutes;Bacilli;Bacillales;Bacillaceae;Bacillus;Bacillus_sp._ARK-35-voll	100	253	0	0	1	253	1	253	1e-131	468							OTU640		1						1	3					1		1	1		2		1						1	1	1	1
OTU641	EU918582.1.1403Bacteria;Chloroflexi;Chloroflexia;Chloroflexales;Oscillochloridaceae;Oscillochloris;Chloroflexaceae_bacterium_enrichment_culture_clone_ENRICH_116	80.57	247	36	11	10	250	10	250	6e-45	180							OTU641																							1
OTU642	AM998822.1.1388Bacteria;Proteobacteria;Alphaproteobacteria;Rhizobiales;Hyphomicrobiaceae;Rhodoplanes;Rhodoplanes_sp._JA333	97.23	253	7	0	1	253	1	253	6e-120	429							OTU642
OTU643	HM156150.1.1366Bacteria;Proteobacteria;Alphaproteobacteria;Caulobacterales;Caulobacteraceae;Brevundimonas;Brevundimonas_sp._TSX8-2	100	253	0	0	1	253	1	253	1e-131	468							OTU643
OTU644	JQ782930.1.1337Bacteria;Actinobacteria;Actinobacteria;Micrococcales;Intrasporangiaceae;Lapillicoccus;Terrabacter_sp._8-140	100	253	0	0	1	253	1	253	1e-131	468							OTU644					1								1											1		1	1		2
OTU645	KC921181.1.1380Bacteria;Actinobacteria;Thermoleophilia;Gaiellales;Gaiellaceae;Gaiella;actinobacterium_WWH12	92.09	253	20	0	1	253	1	253	3e-98	357							OTU645	1	4	3		1			1	1	2					3	2	1	2			4	2		3	2	1	1				4
OTU646	HQ122963.1.1413Bacteria;Proteobacteria;Deltaproteobacteria;Desulfuromonadales;Desulfuromonadaceae;Pelobacter;bacterium_enrichment_culture_clone_GD-A-9	97.63	253	6	0	1	253	1	253	1e-121	435							OTU646
OTU647	FN293081.1.1447Bacteria;Proteobacteria;Gammaproteobacteria;Chromatiales;Chromatiaceae;Halochromatium;Halochromatium_sp._MTK5IM027	86.8	250	33	0	1	250	1	250	6e-75	279							OTU647
OTU648	AJ244657.1.1434Bacteria;Actinobacteria;Actinobacteria;Propionibacteriales;Nocardioidaceae;Nocardioides;Nocardioides_sp._V4.BE.17	100	253	0	0	1	253	1	253	1e-131	468							OTU648		1			1			2			1			1				1											1
OTU649	APMI01025423.182.1704Bacteria;Gemmatimonadetes;Gemmatimonadetes;Gemmatimonadales;Gemmatimonadaceae;Gemmatimonas;wastewater_metagenome	90.62	256	18	6	1	253	1	253	1e-91	335							OTU649				1															1
OTU650	GQ369056.1.1320Bacteria;Proteobacteria;Alphaproteobacteria;Rhodospirillales;Rhodospirillaceae;Dongia;Azospirillum_sp._T2-YC6788	87.4	246	29	2	6	250	6	250	2e-75	281							OTU650
OTU651	AY771930.1.1405Bacteria;Proteobacteria;Deltaproteobacteria;Desulfobacterales;Desulfobacteraceae;Desulfofrigus;delta_proteobacterium_LacK5	89.34	244	25	1	7	250	8	250	1e-82	305							OTU651														1							1									2
OTU652	KC768749.1.1485Bacteria;Actinobacteria;Actinobacteria;Corynebacteriales;Mycobacteriaceae;Mycobacterium;Mycobacterium_sp._Iso-37	99.21	253	2	0	1	253	1	253	3e-128	457							OTU652											1													1
OTU653	AY277621.1.1511Bacteria;Proteobacteria;Betaproteobacteria;Rhodocyclales;Rhodocyclaceae;Dechloromonas;Dechloromonas_hortensis	100	253	0	0	1	253	1	253	1e-131	468							OTU653				1								1
OTU654	HF548412.1.1393Bacteria;Proteobacteria;Alphaproteobacteria;Rhizobiales;Rhizobiaceae;Rhizobium;Agrobacterium_sp._Bg6-1	100	253	0	0	1	253	1	253	1e-131	468							OTU654	1				1	1								1
OTU655	AAMN01000002.880463.881991Bacteria;Actinobacteria;Actinobacteria;Micrococcales;Intrasporangiaceae;Knoellia;Janibacter_sp._HTCC2649	99.6	253	1	0	1	253	1	253	6e-130	462							OTU655
OTU656	HF952922.1.1345Bacteria;Actinobacteria;Actinobacteria;Propionibacteriales;Nocardioidaceae;Nocardioides;Nocardioides_sp._GD13	100	253	0	0	1	253	1	253	1e-131	468							OTU656		1					2		1		2			1	2				1		1	2	1	2			1	1	1		4
OTU657	GQ924567.1.1437Bacteria;Actinobacteria;Actinobacteria;Streptosporangiales;Thermomonosporaceae;Actinoallomurus;Actinoallomurus_sp._ACT-0138	96.84	253	7	1	2	253	2	254	1e-117	422							OTU657
OTU658	GU731335.1.1403Bacteria;Actinobacteria;Thermoleophilia;Solirubrobacterales;Conexibacteraceae;Conexibacter;bacterium_enrichment_culture_clone_auto28_4W	93.36	256	12	5	1	253	1	254	3e-103	374							OTU658
OTU659	FR695486.1.1373Bacteria;Actinobacteria;Actinobacteria;Pseudonocardiales;Pseudonocardiaceae;Pseudonocardia;Pseudonocardia_hispaniensis	99.61	254	1	0	1	254	1	254	2e-130	464							OTU659			1																												1
OTU660	JQ723706.1.1405Bacteria;Proteobacteria;Alphaproteobacteria;Rhizobiales;Xanthobacteraceae;Ancylobacter;Nitratireductor_sp._HWE-120	97.63	253	6	0	1	253	1	253	1e-121	435							OTU660								1																1
OTU661	GU731335.1.1403Bacteria;Actinobacteria;Thermoleophilia;Solirubrobacterales;Conexibacteraceae;Conexibacter;bacterium_enrichment_culture_clone_auto28_4W	93.7	254	15	1	1	253	1	254	6e-105	379							OTU661																												1
OTU662	AM162406.1.1426Bacteria;Planctomycetes;Planctomycetacia;Planctomycetales;Planctomycetaceae;Zavarzinella;Zavarzinella_formosa	91.7	253	21	0	1	253	1	253	1e-96	351							OTU662
OTU663	AODJ01000064.9.1567Bacteria;Firmicutes;Bacilli;Bacillales;Listeriaceae;Listeria;Listeria_weihenstephanensis_FSL_R9-0317	87.25	251	30	2	1	250	1	250	1e-76	285							OTU663
OTU664	HM003705.1.1507Bacteria;Firmicutes;Clostridia;Thermoanaerobacterales;Thermoanaerobacteraceae;Moorella;bacterium_enrichment_culture_DGGE_band_61_6_F_Ac	84.21	247	35	4	6	250	6	250	4e-62	237							OTU664
OTU665	GQ369134.1.1415Bacteria;Proteobacteria;Gammaproteobacteria;Xanthomonadales;Xanthomonadaceae;Lysobacter;Lysobacter_oryzae	100	253	0	0	1	253	1	253	1e-131	468							OTU665						1											1			1
OTU666	DQ026638.1.1487Bacteria;Actinobacteria;Actinobacteria;Streptomycetales;Streptomycetaceae;Streptomyces;Streptomyces_atratus	100	253	0	0	1	253	1	253	1e-131	468							OTU666			3			2			1			1					1			2				1				1			1
OTU667	AM162406.1.1426Bacteria;Planctomycetes;Planctomycetacia;Planctomycetales;Planctomycetaceae;Zavarzinella;Zavarzinella_formosa	94.49	254	12	2	1	253	1	253	3e-108	390							OTU667																							4		1
OTU668	GU731335.1.1403Bacteria;Actinobacteria;Thermoleophilia;Solirubrobacterales;Conexibacteraceae;Conexibacter;bacterium_enrichment_culture_clone_auto28_4W	93.31	254	16	1	1	253	1	254	3e-103	374							OTU668
OTU669	JN848797.1.1488Bacteria;Proteobacteria;Gammaproteobacteria;Xanthomonadales;Xanthomonadaceae;Xanthomonas;Lysobacter_sp._YJ15	99.6	253	1	0	1	253	1	253	6e-130	462							OTU669
OTU670	AY234600.1.1422Bacteria;Actinobacteria;Thermoleophilia;Solirubrobacterales;Solirubrobacteraceae;Solirubrobacter;bacterium_Ellin5249	94.07	253	15	0	1	253	1	253	1e-106	385							OTU670
OTU671	HE616179.1.1437Bacteria;Actinobacteria;Actinobacteria;Propionibacteriales;Nocardioidaceae;Nocardioides;Nocardioides_sp._PYM7-13a	100	253	0	0	1	253	1	253	1e-131	468							OTU671
OTU672	JN881616.1.1347Archaea;Thaumarchaeota;Marine_Group_I;Cenarchaeales;Cenarchaeaceae;Cenarchaeum;Thermoplasmatales_archaeon_Gpl	82.54	252	44	0	2	253	2	253	1e-57	222							OTU672													1	1																1
OTU673	ABVL01000001.656285.657751Bacteria;Verrucomicrobia;Spartobacteria;Chthoniobacterales;Chthoniobacteraceae;Chthoniobacter;Chthoniobacter_flavus_Ellin428	92.89	253	18	0	1	253	1	253	1e-101	368							OTU673														1					1
OTU674	KC854898.1.1407Bacteria;Proteobacteria;Alphaproteobacteria;Rhizobiales;Hyphomicrobiaceae;Pedomicrobium;Pedomicrobium_sp._LP102	99.6	253	1	0	1	253	1	253	6e-130	462							OTU674																								1
OTU675	CP007215.2965378.2966916Bacteria;Proteobacteria;Gammaproteobacteria;Enterobacteriales;Enterobacteriaceae;Enterobacter;Enterobacter_sacchari_SP1	86.45	251	32	2	1	250	1	250	3e-73	274							OTU675
OTU676	JN788909.1.1412Bacteria;Proteobacteria;Gammaproteobacteria;Alteromonadales;Shewanellaceae;Shewanella;Shewanella_sp._enrichment_culture_clone_HS-shanghai2011-1	100	253	0	0	1	253	1	253	1e-131	468							OTU676
OTU677	AUFF01000019.371.1888Bacteria;Proteobacteria;Gammaproteobacteria;Xanthomonadales;Xanthomonadaceae;Arenimonas;Arenimonas_composti_TR7-09_=_DSM_18010	100	253	0	0	1	253	1	253	1e-131	468							OTU677
[truncated: 2,235 more rows]
[truncated: 351 more columns]

## Sheet: sheet10;Table_zOTU_18S
sheet9; Table with zOTU abundance for each sample, BLAST annotation type 6																					Bawb_bact_Pea_bulk_1	Bawb_bact_Pea_bulk_2	Bawb_bact_Pea_bulk_3	Bawb_bact_Pea_bulk_4	Bawb_bact_Pea_bulk_5	Bawb_bact_Pea_bulk_6	Bawb_bact_Pea_bulk_7	Bawb_bact_Pea_bulk_8	Wyth_bact_Pea_bulk_1	Wyth_bact_Pea_bulk_2	Wyth_bact_Pea_bulk_3	Wyth_bact_Pea_bulk_4	Wyth_bact_Pea_bulk_5	Wyth_bact_Pea_bulk_6	Wyth_bact_Pea_bulk_7	Wyth_bact_Pea_bulk_8	Bawb_bact_Med_bulk_1	Bawb_bact_Med_bulk_2	Bawb_bact_Med_bulk_3	Bawb_bact_Med_bulk_4	Bawb_bact_Med_bulk_5	Bawb_bact_Med_bulk_6	Bawb_bact_Med_bulk_7	Bawb_bact_Med_bulk_8	Wyth_bact_Med_bulk_1	Wyth_bact_Med_bulk_2	Wyth_bact_Med_bulk_3	Wyth_bact_Med_bulk_4	Wyth_bact_Med_bulk_5
[truncated: 1,340 more rows]
[truncated: 241 more columns]

[truncated: 1 more sheets: sheet11;Table_zOTU_ITS]
